# Supplementary material for: The effectiveness of the chronic disease management for hypertension: A systematic review and meta-analysis
Source: Medicine (Baltimore). 2025 Jul 25;104(30):e42455. doi: 10.1097/MD.0000000000042455 (PMC12303511; doi:10.1097/MD.0000000000042455)
Supplement: Supplementary file 4 [file medi-104-e42455-s004.xlsm]

## Sheet: Intro
							V3 update:
							*fix Domain 5 algorithm
							*fix misplaced data in the form
							V2 update:
							*Add a new button in Summary tab to synchronize results between Results and Summary tabs

## Sheet: Results
Basic information													Domain 1a. Randomization process										Domain 1b: Risk of bias arising from the timing of identification or recruitment of participants											Domain 2. Deviations from intended interventions
Time	Unique ID	Assessor	Study ID	Reference	Experimental	Comparator	Outcome	Results	Aim	Effect of adhering to intervention?	Weight	Sources	1a.1	1a.2	Note for 1a.1&1a.2	1a.3	Note for 1a.3	1a.0 Algorithm result	1a.0 Assessor's Judgement	1a.0 General note	1a.0 Optional Question	1a.0 Note for optional question	1b.1	Note for 1b.1	1b.2	Note for 1b.2	1b.3	Note for 1b.3	1b.0 Algorithm result	1b.0 Assessor's Judgement	1b.0 General note	1b.0 Optional Question	1b.0 Note for optional question	2.1a	Note for 2.1a	2.1b (2.1)	2.2	Note for 2.1b&2.2	2.3	Note for 2.3	2.4	Note for 2.4	2.5	Note for 2.5	2.6	Note for 2.6	2.7	Note for 2.7	2.0 Algorithm result
2024/01/21 02.19	6	MLL	Anderegg, M. D. 2018	Pharmacotherapy: The Journal of Human Pharmacology and Drug Therapy, 2018, 38(3): 309-318.	SMS+DS+CIS	None	change in BP average	change in BP control	assignment to intervention (the 'intention-to-treat' effect)	NA	1	Journal article(s)	Y	Y	Patient lists were then submitted to the biostatistician who randomized the list. The study coordinator then selected patients in order from the randomized list to avoid selection bias. All patients who agreed to participate signed written informed consent.	N	Baseline information are similar	Low	Low				Y	Patient lists were then submitted to the biostatistician who randomized the list.	NA		N	Baseline information are similar	Low	Low				Y	All patients who agreed to participate signed written informed consent.	PY	Y	Dropout rates were similar in both groups	NI		NA		NA		Y	Blood pressure was assumed to be uncontrolled if a BP value was missing at 9 months. This approach has been used in many trials and is a conservative method to recognize that if a patient missed the visit, BP was more likely to be uncontrolled than controlled	NA		Some concerns
2024/01/21 03.05	45	MLL	Zhou, H. 2022	JAMA Network Open. 2022;5(12):e2245439. doi:10.1001/jamanetworkopen.2022.45439	SMS	None	change in BP control	change in BP average	assignment to intervention (the 'intention-to-treat' effect)	NA	1		Y	NI	The randomization was undertaken by a statistician (Z.C.) using SAS, version 9.4 (SAS Institute Inc) to generate a random sequence in the coordinating center, which was not involved in the trial and was blind to the communities.	N	Characteristics of the patients in the intervention and control groups were well balanced except for region	Some concerns	Low				N	After randomization, from October 1, 2018, toMay 31, 2019, participants were recruited and screened for eligibility.	PN		N		Low	Low				Y		PN	Y	At the beginning of this trial, all of the community primary care physicians who participated received standard training on how to use the platform.	PN		NA		NA		Y	Evaluation of the intervention effect was based on the principle of modified intention to treat.	NA		Low
2023/11/19 17.40	55	MLL	Weltermann, B. 2016	Deutsches Ärzteblatt International | Dtsch Arztebl Int 2016; 113: 167–74	SMS	None	change in BPcontrol	change in BP	assignment to intervention (the 'intention-to-treat' effect)	NA	1		NI	NI	Allocation of patients was conducted at cluster level.	N		Some concerns	Some concerns				NI		PN		N		Low	Low				Y	All participants provided informed consent.	PY	Y	Practices received a physician manager-focused inter- vention offering strategies for structured hypertension management	PN		NA		NA		Y	Following an intention-to-treat approach (23) the analysis included all study patients with an ABPM at baseline and follow-up expect those with white coat hy- pertension	NA		Low
2024/01/21 02.08	57	MLL	Schwalm, J. D. 2019	Published online September 2, 2019 http://dx.doi.org/10.1016/S0140-6736(19)31949-X	SMS+DS+DSD+CIS	SMS	change in cardiovascular disease risk	changes in BP average	assignment to intervention (the 'intention-to-treat' effect)	NA	1	Journal article(s)	Y	Y	A computer-generated, central randomisation system (located at the Population Health Research Institute, Hamilton, ON, Canada), allocated communities (1:1) to either the intervention group or control group.	N		Low	Low				Y	Each community was randomly assigned after the entire community was screened	NA		N		Low	Low				Y		Y	Y	Each community was randomly assigned after the entire community was screened, and written consent was obtained to avoid biases in the selection or volunteering of individuals within the intervention and control communities.	PN		NA		NA		Y	An intention-to-treat analysis was done	NA		Low
2023/11/25 20.45	80	MLL	Carter, B. L. 2009	Arch Intern Med. 2009 November 23; 169(21): 1996–2002. doi:10.1001/archinternmed.2009.358.	SMS+DS+DSD	None	change in guideline adherence scores,change in BP,BP control	change in mean difference ±SD,95%CI,percentages of SBP control	assignment to intervention (the 'intention-to-treat' effect)	NA	1	Journal article(s); Trial protocol	Y	NI	This was a prospective, cluster-randomized controlled trial,randomized to either control (n=3) or intervention (n=3) group using a table of random numbers.	N	The research nurses were trained to measure BP using standardized guidelines and certified to properly measure BP at baseline and then once yearly.	Some concerns	Some concerns				Y		NA		NI		Some concerns	Some concerns				Y	Patients in the active study groups provided written informed consent.	Y	PN		PN	we repeated our analysis under a scenario that all 70 subjects who dropped out had uncontrolled BP at the end of the study.	NA		NA		Y	However, we included clinic as a random effect in our analyses of response variables, consistent with the study design. For continuous responses (BP), likelihood-based mixed models with random patient and clinic effects were fit in SAS Proc Mixed to incorporate all available data from baseline through 6 months in an intention-to-treat analysis. For BP control, a Generalized Estimating Equation (G…	NA		Low
2023/11/25 20.40	99	MLL	Jafar, T. H. 2022	PLoS Med 19(6): e1004026.	SMS+DS+DSD	None	change in BP	change in mean difference±SD	assignment to intervention (the 'intention-to-treat' effect)	NA	1	Journal article(s); Trial protocol	Y	Y	We used computer-generated codes to randomly assign 4 clinics to the multicomponent inter_x005f_x0002_vention and 4 to usual care.	N	Baseline characteristics were generally balanced between the intervention and usual care arms	Low	Some concerns				N	Thus, the patients knew the group to which their practice was assigned at enrollment.	PY		N	Baseline characteristics were generally balanced between the intervention and usual care arms	High	High				Y	Informed consent was signed by all participants before screening.	Y	Y	An independent Data Safety and Monitoring Committee reviewed the trial conduct. Funders had no role in the design, conduct, analysis, interpretation, or reporting of results.	PN	The dropout rate was similar between the control group and the intervention group	NA		NA		Y	All analyses were performed based on the intention-to-treat (ITT) principle.	NA		Low
2024/01/21 02.16	18	MLL	Yue M. 2022	International Journal ofNursing Studies 134 (2022) 104313	SMS+DSD	None	change in BP control	changes in self care,bodyweight,waist circumference, BMI	assignment to intervention (the 'intention-to-treat' effect)	NA	1	Journal article(s)	Y	Y	The randomisation sequence was generated with an online randomisation program by a re-search assistant whowas not involved in the study.A labelled card indicating the random group allocation was placed into sequentially numbered envelopes by the research assistant. Each participant was given an envelope on the basis of their sequence of entry into the study.	N	The participants in the two groups were comparable at baseline (Table 2).	Low	Low				NA		NA		NA		NA	Low	NA			PY		NA	PY	There was a significant difference between the control and intervention groups	PN	The dropout rate was similar between the control group and the intervention group	NA		NA		Y	Two trained outcome assessors, who were masked to the group allo- cations, completed the collecting of data face-to-face at baseline (T0)	NA		Low
2024/01/21 02.16	43	MLL	Perl, S. 2016	American Journal of Hypertension	SMS	None	change in BP average	change in home BP	assignment to intervention (the 'intention-to-treat' effect)	NA	1	Journal article(s)	NI	NI		N	Baseline data for the 2 groups were similar (Table 1).	Some concerns	Some concerns				NA		NA		NA		NA	Low	NA			PY		NA	PY	For the program, nurses in the management of hyperten- sion were trained in special courses and doctors attended train-the-trainer seminars organized by the Austrian Medical Association in cooperation with the Medical University of Graz.	PN	The dropout rates were similar in both groups	NA		NA		PY	We randomized 256 patients in 13 centers to 2 groups: 137 to G-I with educational course at T-0 and 119 to G-II with the educational course at T-6.	NA		Low
2024/01/21 03.09	46	MLL	Zhang, J. 2021	Ann Palliat Med 2021;10(12):12149-12158	SMS+CIS	Common	change in self-efficacy	change in BP control	assignment to intervention (the 'intention-to-treat' effect)	NA	1		NI	NI		N	The comparison of baseline data, self-efficacy and self-management behavior between the two groups of patients after intervention is shown in Tables 1-3. The results showed that there are no statistical differences between the two groups in gender ratios and age.	Some concerns	Some concerns				NA		NA		NA		NA	Low	NA			PY		NA	NI	In the experimental group, RAM nursing procedures were used throughout the entire nursing process on the basis of routine care	PN		NA		NA		NI		PN	SPSS20.0 statistical software was used for data analysis. Measurement data conforming to the normal distribution were expressed as mean ± standard deviation (x±s), and t-test was performed for comparison between groups. The count data were expressed by the number of cases and percentage (%), and the comparison between groups was performed by the χ² test. The inspection level α=0.05, and P<0.05 in…	Some concerns
2024/01/21 02.16	61	MLL	Qudah, B. 2016	Int J Clin Pharm DOI 10.1007/s11096-016-0317-2	SMS+DS+DSD	None	change in BP control	change in BP average	assignment to intervention (the 'intention-to-treat' effect)	NA	1		Y	PN	Random allocation was performed by the pharmacist by assigning number to each patient in the blocks and then selecting every other number for each study arm.Allocation wasn’t concealed.	N	Baseline demographics were comparable for both study arms with no significant difference among patients as shown in Table 1.	Some concerns	Some concerns		Towards null		NA		NA		NA		NA	Low	NA			Y		NA	Y	Patients in the control arm received the same medical care as those in the intervention arm with the exception of the coordinated input from the pharmacist. Baseline weekly home BP readings were obtained from patients in the control arm on enrollment and at the end of the study without providing any recommendations or interventions. Patients in the control arm were met once monthly and compliance…	PN	These were randomly allo- cated as follows: 29 patients in the intervention arm and 27 patients in the control arm. Four patients were lost to fol- low up; as one patient in the control arm was transferred to another dialysis unit and another patient in the intervention arm travelled for transplantation, while two other patients died during the study one from each arm.	NA		NA		NI		PN		Some concerns
2024/01/21 03.09	64	MLL	Bosworth, H. B.2011	ARCH INTERN MED/VOL 171 (NO. 13), JULY 11, 2011	SMS+DSD+CIS	None	change in BP control	change in BP average	assignment to intervention (the 'intention-to-treat' effect)	NA	1		Y	Y	A research assistant sent recruitment letters to eligible pa- tients, contacted patients by telephone, and arranged an in- person meeting at the patient’s next primary care provider visit to obtain informed consent and conduct a baseline interview. Consenting patients were then randomized to 1 of the 4 arms using consecutively numbered envelopes; randomization was stratified by diabetic status.	N	Baseline data were similar for patients	Low	Low				NA		NA		NA		NA	Low	NA			Y		NA	Y	All patients randomized to an intervention arm were provided a wireless home BP monitor (model UA-767PC; A&D Medi- cal Digital Blood Pressure, Tokyo, Japan) and telemedicine de- vice (model 102; Carematix Inc, Chicago, Illinois) and ad- vised to measure their BP once every other day	PN	The number of participants at the endpoint was similar in each group	NA		NA		Y	Patients were evaluated based on the initial randomization group; 591 patients were included in the analyses (Figure 1). All available data, including data from participants who sub- sequently discontinued the study, were used for analyses. All analyses were conducted with full likelihood methods, which are valid under a missing data framework in which the miss- ing values are dependent on interv…	NA		Low
2024/01/21 03.10	72	MLL	Bove A. A. 2013	American Heart Journal Volume 165, Number 4	SMS+DS+CIS	None	change in BP,BP control	change in mean difference ± SD,percentages of BP control	assignment to intervention (the 'intention-to-treat' effect)	NA	1	Journal article(s); Trial protocol	Y	Y	Consecutive patients were assigned a random number from a random number list. Patients assigned odd numbers were placed in the control group, and patients assigned even numbers were placed in the telemedicine group.	N	The proportion of subjects who reached goal BP was the same in the control and telemedicine groups. Reduction in systolic and diastolic BP tended to be greater in the telemedicine group compared with controls, but the differences were not significant.No significant demographic differences were noted between control and telemedicine subjects.	Low	Low	allocation sequence and allocation sequence concealed was random and baseline differences between intervention groups did not suggest a problem with the randomization process.			NA		NA		NA		NA	Low	NA			Y		NA	Y	The study was under a real-world condition and the masking method was not implemented.	Y	The study was conducted over a 4-year period. We recruited 241 subjects, of which 206 completed the 6- month study.	N	The proportion of subjects who reached goal BP was the same in the control and telemedicine groups. Reduction in systolic and diastolic BP tended to be greater in the telemedicine group compared with controls, but the differences were not significant.No significant demographic differences were noted between control and telemedicine subjects.	NA		N	The study was conducted over a 4-year period. We recruited 241 subjects, of which 206 completed the 6- month study,but not imput.	N	Not mentioned	Some concerns
2024/01/21 03.10	75	MLL	Morawski K. 2018	JAMA Intern Med. doi:10.1001/jamainternmed.2018.0447	SMS+DS+CIS	None	change in self-reported medi_x005f_x0002_cation adherence,change in BP	change in mean difference ± SD	assignment to intervention (the 'intention-to-treat' effect)	NA	1	Journal article(s); Trial protocol	Y	Y	Random number generator.Study participants and study staff interacting with patients were not blinded to group assignment.	N	The base_x005f_x0002_line characteristics of the intervention arm were generally similar to those of the controls.Sex, race/ethnicity, BMI,and baseline adherencewerewell balanced between the 2 arms.	Low	Low		Unpredictable		NA		NA		NA		NA	Low	NA			Y		NA	Y	Study participants and study staff interacting with patients were not blinded to group assignment.	PN	The study was under a real-world condition and the masking method was not implemented.	NA		NA		Y	We conducted our analyses using intention-to-treat principles.	NA		Low
2024/01/21 03.10	84	MLL	Dejesus, R. S. 2009	Vascular Health and Risk Management 2009:5 705–711	SMS,SMS	None	change in BP,BP control	change in mean difference ,percentages of BP control,95% CI	assignment to intervention (the 'intention-to-treat' effect)	NA	1		Y	PY	each of the participant was randomized to one of three groups with two arms using practice care models and the third arm serving as control group.	N	There was no difference in baseline mean systolic and diastolic blood pressure among the three groups.	Low	Low		Unpredictable	Not mentioned	NA		NA		NA		NA	Low	NA			Y		NA	Y	The study was under a real-world condition and the masking method was not implemented.	PN	The study was under a real-world condition and the masking method was not implemented.	NA		NA		Y	Table 1 was prepared using all available data with intention-to-treat analysis.	NA		Low
2023/11/25 18.13	97	MLL	Hunt, J. S. 2008	J Gen Intern Med 23(12):1966–72 DOI: 10.1007/s11606-008-0791-x	SMS+DSD+DS	None	change in BP,BP control	change in mean difference ,percentages of BP control	assignment to intervention (the 'intention-to-treat' effect)	NA	1	Journal article(s); Trial protocol	Y	NI	Subjects were randomly assigned, with equal allocation and without estrictions, to intervention or control using a computer-generated random sequence.	PN	The intervention and control arms were comparable with respect to age, gender, education, insurance, body mass index, smoking status, prevalence of chronic illness, and baseline blood pressure with the exception of history of stroke	Some concerns	Some concerns		Towards null		NA		NA		NA		NA	Low	NA			Y		NA	N	Based on the nature of the intervention, participant blinding was not possible.	Y	A total of 191 subjects (41%) withdrew from the study following randomization, 88 (38.3%) from the intervention arm and 103 (44.2%) from the control	N	Detailed Analyses published elsewhere demonstrate that the groups remained comparable despite withdrawal.	NA		Y	If a subject failed to attend the exit visit despite multiple contact attempts (i.e., drop out), a chart review was conducted to extract the last available clinic blood pressure for intention-to-treat (ITT) analysis	NA		Some concerns
2023/11/19 16.25	94	MLL	Green, B. B. 2014	2014 American Journal of Preventive Medicine	SMS+CIS+DSD	SMS	change in BP,CVD risk,weight,BP control,Weight loss ＞4 kg	change in mean difference±SD ,percentages of BP control,percentages of weight loss ＞4 kg	assignment to intervention (the 'intention-to-treat' effect)	NA	1	Journal article(s); Trial protocol	Y	NI	Participants were randomized to UC or Web-dietitian (WD) care using a stratified block randomization design.	N	Baseline rather than current age was used to avoid bias associated with patients aging into a higher risk category over the study period.	Some concerns	Some concerns				NA		NA		NA		NA	Low	NA			N		NA	NI	Participants were randomized to UC or Web-dietitian (WD) care using a stratified block randomization design.	Y	Of 101 enrolled patients, 90 completed the 6-month follow-up visit.	N		NA		Y	The analysis used a complete-case approach, excluding participants who did not return for a follow-up visit.	NA		Some concerns
[truncated: 50 more columns]

## Sheet: Summary
Unique ID	Reviewer	Study ID	Reference	Experimental	Comparator	Outcome	Result	Aim	Effect of adhering to intervention?	Weight	Randomization process	Comment for Randomization process	Timing of identification or recruitment of participants	Comment for Timing of identification or recruitment of participants	Deviations from intended interventions	Comment for Deviations from intended interventions	Mising outcome data	Comment for Mising outcome data	Measurement of the outcome	Comment for Measurement of the outcome	Selection of the reported result	Comment for Selection of the reported result	Overall Bias	Comment for Overall Bias					Randomization process	Timing of identification or recruitment of participants	Deviations from intended interventions	Mising outcome data	Measurement of the outcome	Selection of the reported result	Overall Bias
6	MLL	Anderegg, M. D. 2018	Pharmacotherapy: The Journal of Human Pharmacology and Drug Therapy, 2018, 38(3): 309-318.	SMS+DS+CIS	None	change in BP average	change in BP control	assignment to intervention (the 'intention-to-treat' effect)	NA	1	Low		Low		Some concerns		Low		Low		Low		Some concerns					Assignment to intervention (the 'intention-to-treat' effect)
45	MLL	Zhou, H. 2022	JAMA Network Open. 2022;5(12):e2245439. doi:10.1001/jamanetworkopen.2022.45439	SMS	None	change in BP control	change in BP average	assignment to intervention (the 'intention-to-treat' effect)	NA	1	Low		Low		Low		Low		Some concerns		Low		Some concerns					Total number of study = 16
55	MLL	Weltermann, B. 2016	Deutsches Ärzteblatt International | Dtsch Arztebl Int 2016; 113: 167–74	SMS	None	change in BPcontrol	change in BP	assignment to intervention (the 'intention-to-treat' effect)	NA	1	Some concerns		Low		Low		Low		Some concerns		Low		Some concerns					Low risk	50	87.5	68.8	100	68.8	43.8	6.3
57	MLL	Schwalm, J. D. 2019	Published online September 2, 2019 http://dx.doi.org/10.1016/S0140-6736(19)31949-X	SMS+DS+DSD+CIS	SMS	change in cardiovascular disease risk	changes in BP average	assignment to intervention (the 'intention-to-treat' effect)	NA	1	Low		Low		Low		Low		Some concerns		Low		Some concerns					Some concerns	50	6.3	31.3	0	18.8	50	81.3
80	MLL	Carter, B. L. 2009	Arch Intern Med. 2009 November 23; 169(21): 1996–2002. doi:10.1001/archinternmed.2009.358.	SMS+DS+DSD	None	change in guideline adherence scores,change in BP,BP control	change in mean difference ±SD,95%CI,percentages of SBP control	assignment to intervention (the 'intention-to-treat' effect)	NA	1	Some concerns		Some concerns		Low		Low		Low		Some concerns		Some concerns					High risk	0	6.3	0	0	12.5	6.3	12.5
99	MLL	Jafar, T. H. 2022	PLoS Med 19(6): e1004026.	SMS+DS+DSD	None	change in BP	change in mean difference±SD	assignment to intervention (the 'intention-to-treat' effect)	NA	1	Some concerns		High		Low		Low		Low		Some concerns		Some concerns	Though there was no masking in the trial,the trial was clear and logical.				Adhering to intervention (the 'per-protocol' effect)
18	MLL	Yue M. 2022	International Journal ofNursing Studies 134 (2022) 104313	SMS+DSD	None	change in BP control	changes in self care,bodyweight,waist circumference, BMI	assignment to intervention (the 'intention-to-treat' effect)	NA	1	Low		Low	NA	Low		Low		Low		Some concerns		Some concerns					Total number of study = 0
43	MLL	Perl, S. 2016	American Journal of Hypertension	SMS	None	change in BP average	change in home BP	assignment to intervention (the 'intention-to-treat' effect)	NA	1	Some concerns		Low	NA	Low		Low		Low		Low		Some concerns					Low risk
46	MLL	Zhang, J. 2021	Ann Palliat Med 2021;10(12):12149-12158	SMS+CIS	Common	change in self-efficacy	change in BP control	assignment to intervention (the 'intention-to-treat' effect)	NA	1	Some concerns		Low	NA	Some concerns		Low		Low		Some concerns		Some concerns					Some concerns
61	MLL	Qudah, B. 2016	Int J Clin Pharm DOI 10.1007/s11096-016-0317-2	SMS+DS+DSD	None	change in BP control	change in BP average	assignment to intervention (the 'intention-to-treat' effect)	NA	1	Some concerns		Low	NA	Low		Low		Low		Low	The statistical methods are clearly described	Some concerns	Allocation wasn’t concealed				High risk
64	MLL	Bosworth, H. B.2011	ARCH INTERN MED/VOL 171 (NO. 13), JULY 11, 2011	SMS+DSD+CIS	None	change in BP control	change in BP average	assignment to intervention (the 'intention-to-treat' effect)	NA	1	Low		Low	NA	Low		Low		Low		Low		Low
72	MLL	Bove A. A. 2013	American Heart Journal Volume 165, Number 4	SMS+DS+CIS	None	change in BP,BP control	change in mean difference ± SD,percentages of BP control	assignment to intervention (the 'intention-to-treat' effect)	NA	1	Low	allocation sequence and allocation sequence concealed was random and baseline differences between intervention groups did not suggest a problem with the randomization process.	Low	NA	Some concerns		Low		High		Some concerns		Some concerns
75	MLL	Morawski K. 2018	JAMA Intern Med. doi:10.1001/jamainternmed.2018.0447	SMS+DS+CIS	None	change in self-reported medi_x005f_x0002_cation adherence,change in BP	change in mean difference ± SD	assignment to intervention (the 'intention-to-treat' effect)	NA	1	Low		Low	NA	Low		Low	We sought to enroll at least 390 patients to have 80% power to detect a 5-mm Hg difference in systolic blood pressure be tween treatment arms, with an α of .05, even with a 20% loss to follow up or a standard deviation of up to 17 mm Hg.This sample size also provided 87% power to de tect a 0.5-point difference in adherence between the groups assuming a standard deviation of 1.6,15 a similar loss …	Low		Some concerns		Some concerns	Study participants and study staff interacting with pa tients were not blinded to group assignment.
84	MLL	Dejesus, R. S. 2009	Vascular Health and Risk Management 2009:5 705–711	SMS,SMS	None	change in BP,BP control	change in mean difference ,percentages of BP control,95% CI	assignment to intervention (the 'intention-to-treat' effect)	NA	1	Low		Low	NA	Low		Low		Low	The study focused on models, participants’ use of pharmacologic therapy for blood pressure control was not captured.	Some concerns		Some concerns
97	MLL	Hunt, J. S. 2008	J Gen Intern Med 23(12):1966–72 DOI: 10.1007/s11606-008-0791-x	SMS+DSD+DS	None	change in BP,BP control	change in mean difference ,percentages of BP control	assignment to intervention (the 'intention-to-treat' effect)	NA	1	Some concerns		Low	NA	Some concerns	Based on the nature of the intervention, participant blinding was not possible.	Low	Detailed Analyses published elsewhere demonstrate that the groups remained comparable despite withdrawal.	Low		Some concerns		High
94	MLL	Green, B. B. 2014	2014 American Journal of Preventive Medicine	SMS+CIS+DSD	SMS	change in BP,CVD risk,weight,BP control,Weight loss ＞4 kg	change in mean difference±SD ,percentages of BP control,percentages of weight loss ＞4 kg	assignment to intervention (the 'intention-to-treat' effect)	NA	1	Some concerns		Low	NA	Some concerns		Low		High		High		High

## Sheet: Figure (ITT)
Intention-to-treat	Unique ID	Study ID	Experimental	Comparator	Outcome	Weight	D1a	D1b	D2	D3	D4	D5	Overall
	6	Anderegg, M. D. 2018	SMS+DS+CIS	None	change in BP average	1										Low risk
	45	Zhou, H. 2022	SMS	None	change in BP control	1										Some concerns
	55	Weltermann, B. 2016	SMS	None	change in BPcontrol	1										High risk
	57	Schwalm, J. D. 2019	SMS+DS+DSD+CIS	SMS	change in cardiovascular disease risk	1
	80	Carter, B. L. 2009	SMS+DS+DSD	None	change in guideline adherence scores,change in BP,BP control	1									D1a	Randomisation process
	99	Jafar, T. H. 2022	SMS+DS+DSD	None	change in BP	1									D1b	Timing of identification or recruitment of participants
	18	Yue M. 2022	SMS+DSD	None	change in BP control	1									D2	Deviations from the intended interventions
	43	Perl, S. 2016	SMS	None	change in BP average	1									D3	Missing outcome data
	46	Zhang, J. 2021	SMS+CIS	Common	change in self-efficacy	1									D4	Measurement of the outcome
	61	Qudah, B. 2016	SMS+DS+DSD	None	change in BP control	1									D5	Selection of the reported result
	64	Bosworth, H. B.2011	SMS+DSD+CIS	None	change in BP control	1
	72	Bove A. A. 2013	SMS+DS+CIS	None	change in BP,BP control	1
	75	Morawski K. 2018	SMS+DS+CIS	None	change in self-reported medi_x005f_x0002_cation adherence,change in BP	1
	84	Dejesus, R. S. 2009	SMS,SMS	None	change in BP,BP control	1
	97	Hunt, J. S. 2008	SMS+DSD+DS	None	change in BP,BP control	1
	94	Green, B. B. 2014	SMS+CIS+DSD	SMS	change in BP,CVD risk,weight,BP control,Weight loss ＞4 kg	1

## Sheet: Sheet1
Study ID	Weight	D1a	D1b	D2	D3	D4	D5	Overall
Anderegg, M. D. 2018	1										Low risk
Zhou, H. 2022	1										Some concerns
Weltermann, B. 2016	1										High risk
Schwalm, J. D. 2019	1
Carter, B. L. 2009	1									D1a	Randomisation process
Jafar, T. H. 2022	1									D1b	Timing of identification or recruitment of participants
Yue M. 2022	1		-							D2	Deviations from the intended interventions
Perl, S. 2016	1		-							D3	Missing outcome data
Zhang, J. 2021	1		-							D4	Measurement of the outcome
Qudah, B. 2016	1		-							D5	Selection of the reported result
Bosworth, H. B. 2011	1		-
Bove A. A. 2013	1		-
Morawski K. 2018	1		-
Dejesus, R. S. 2009	1		-
Hunt, J. S. 2008	1		-
Green, B. B. 2014	1		-

## Sheet: Figure (PP)
Per-protocol	Unique ID	Study ID	Experimental	Comparator	Outcome	Weight	D1a	D1b	D2	D3	D4	D5	Overall

## Sheet: Print (ITT)
Unique ID	6	Study ID	Anderegg, M. D. 2018	Assessor	MLL
Ref or Label	Pharmacotherapy: The Journal of Human Pharmacology and Drug Therapy, 2018, 38(3): 309-318.	Aim	assignment to intervention (the 'intention-to-treat' effect)
Experimental	SMS+DS+CIS	Comparator	None	Source	Journal article(s)
Outcome	change in BP average	Results	change in BP control	Weight	1
Domain	Signalling question			Response	Comments
Bias arising from the randomization process	1a.1 Was the allocation sequence random?			Y	Patient lists were then submitted to the biostatistician who randomized the list. The study coordinator then selected patients in order from the randomized list to avoid selection bias. All patients who agreed to participate signed written informed consent.
	1a.2 Was the allocation sequence concealed until clusters were enrolled and assigned to interventions?			Y
	1a.3 Did baseline differences between intervention groups suggest a problem with the randomization process?			N	Baseline information are similar
	Risk of bias judgement			Low
Bias arising from the timing of identification or recruitment of participants	1b.1 Were all the individual participants identified and recruited (if appropriate) before randomization of clusters?			Y	Patient lists were then submitted to the biostatistician who randomized the list.
	1b.2 If N/PN/NI to 1b.1: Is it likely that selection of individual participants was affected by knowledge of the intervention assigned to the cluster?			NA
	1b.3 Were there baseline imbalances that suggest differential identification or recruitment of individual participants between intervention groups?				N
	Risk of bias judgement			Low
Bias due to deviations from intended interventions	2.1a Were participants aware that they were in a trial?			Y	All patients who agreed to participate signed written informed consent.
	2.1b If Y/PY/NI to 2.1a: Were participants aware of their assigned intervention during the trial?			PY	Dropout rates were similar in both groups
	2.2 Were carers and people delivering the interventions aware of participants' assigned intervention during the trial?			Y
	2.3 If Y/PY/NI to 2.1b or 2.2: Were there deviations from the intended intervention that arose because of the trial context?			NI
	2.4 If Y/PY to 2.3: Were these deviations likely to have affected the outcome?			NA
	2.5 If Y/PY/NI to 2.4: Were these deviations from intended intervention balanced between groups?			NA
	2.6 Was an appropriate analysis used to estimate the effect of assignment to intervention?			Y	Blood pressure was assumed to be uncontrolled if a BP value was missing at 9 months. This approach has been used in many trials and is a conservative method to recognize that if a patient missed the visit, BP was more likely to be uncontrolled than controlled
	2.7 If N/PN/NI to 2.6: Was there potential for a substantial impact (on the result) of the failure to analyse participants in the group to which they were randomized ?			NA
	Risk of bias judgement			Some concerns
Bias due to missing outcome data	3.1a Were data for this outcome available for all clusters that recruited participants?			Y	Study coordinators at all offices collected data at baseline, 9 and 24 months
	3.1b Were data for this outcome available for all, or nearly all, participants within clusters?			PY
	3.2 If N/PN/NI to 3.1a or 3.1b: Is there evidence that the result was not biased by missing data?			NA
	3.3 If N/PN to 3.2 Could missingness in the outcome depend on its true value?			NA
	3.4 If Y/PY/NI to 3.3: Is it likely that missingness in the outcome depended on its true value?			NA
	Risk of bias judgement			Low
Bias in measurement of the outcome	4.1 Was the method of measuring the outcome inappropriate?			N	5 Blood pressure was measured three times in the sitting position using appropriate technique. The first BP reading was not used. The second and third BP measurements were averaged, but if the SBP or DBP values varied by more than 4 mm Hg, a fourth measurement was taken and the two closest readings between the second, third, and fourth measurement were averaged
	4.2 Could measurement or ascertainment of the outcome have differed between intervention groups?			N
	4.3a If N/PN/NI to 4.1 and 4.2: Were outcome assessors aware that a trial was taking place?			N	All data were uploaded into an encrypted, web-based data management system designed and managed by the Data Coordinating Center (DCC). The DCC conducted a centralized evaluation of data to minimize errors. Staff from the DCC visited each office to perform data monitoring procedures to compare the database with the medical record source documents.
	4.3b If Y/PY/NI to 4.3a: Were outcome assessors aware of the intervention received by study participants?			NA
	4.4 If Y/PY/NI to 4.3b: Could assessment of the outcome have been influenced by knowledge of intervention received?			NA
	4.5 If Y/PY/NI to 4.4: Is it likely that assessment of the outcome was influenced by knowledge of intervention received?			NA
	Risk of bias judgement			Low
Bias in selection of the reported result	5.1 Were the data that produced this result analysed in accordance with a pre-specified analysis plan that was finalized before unblinded outcome data were available for analysis?			Y	For this reason, fewer original patients met the criteria for uncontrolled BP using the JNC-8 criteria. The analyses were secondary, post-hoc, and comparable to the main CAPTION analyses
	5.2 ... multiple eligible outcome measurements (e.g. scales, definitions, time points) within the outcome domain?			PN
	5.3 ... multiple eligible analyses of the data?			N
	Risk of bias judgement			Low
Overall bias	Risk of bias judgement			Some concerns
Unique ID	45	Study ID	Zhou, H. 2022	Assessor	MLL
Ref or Label	JAMA Network Open. 2022;5(12):e2245439. doi:10.1001/jamanetworkopen.2022.45439	Aim	assignment to intervention (the 'intention-to-treat' effect)
Experimental	SMS	Comparator	None	Source
Outcome	change in BP control	Results	change in BP average	Weight	1
Domain	Signalling question			Response	Comments
Bias arising from the randomization process	1a.1 Was the allocation sequence random?			Y	The randomization was undertaken by a statistician (Z.C.) using SAS, version 9.4 (SAS Institute Inc) to generate a random sequence in the coordinating center, which was not involved in the trial and was blind to the communities.
	1a.2 Was the allocation sequence concealed until clusters were enrolled and assigned to interventions?			NI
	1a.3 Did baseline differences between intervention groups suggest a problem with the randomization process?			N	Characteristics of the patients in the intervention and control groups were well balanced except for region
	Risk of bias judgement			Low
Bias arising from the timing of identification or recruitment of participants	1b.1 Were all the individual participants identified and recruited (if appropriate) before randomization of clusters?			N	After randomization, from October 1, 2018, toMay 31, 2019, participants were recruited and screened for eligibility.
	1b.2 If N/PN/NI to 1b.1: Is it likely that selection of individual participants was affected by knowledge of the intervention assigned to the cluster?
	1b.3 Were there baseline imbalances that suggest differential identification or recruitment of individual participants between intervention groups?			N
	Risk of bias judgement			Low	Low
Bias due to deviations from intended interventions	2.1a Were participants aware that they were in a trial?			Y
	2.1b If Y/PY/NI to 2.1a: Were participants aware of their assigned intervention during the trial?			PN	At the beginning of this trial, all of the community primary care physicians who participated received standard training on how to use the platform.
	2.2 Were carers and people delivering the interventions aware of participants' assigned intervention during the trial?			Y
	2.3 If Y/PY/NI to 2.1b or 2.2: Were there deviations from the intended intervention that arose because of the trial context?			PN
	2.4 If Y/PY to 2.3: Were these deviations likely to have affected the outcome?			NA
	2.5 If Y/PY/NI to 2.4: Were these deviations from intended intervention balanced between groups?			NA
	2.6 Was an appropriate analysis used to estimate the effect of assignment to intervention?			Y	Evaluation of the intervention effect was based on the principle of modified intention to treat.
	2.7 If N/PN/NI to 2.6: Was there potential for a substantial impact (on the result) of the failure to analyse participants in the group to which they were randomized ?			NA
	Risk of bias judgement			Low
Bias due to missing outcome data	3.1a Were data for this outcome available for all clusters that recruited participants?			Y	Between October 1, 2018, and May 31, 2020, a total of 4709 patients with hypertension from 22 subcenters were invited at baseline (Figure 1). The basic characteristics for all patients enrolled at baseline were shown in eTable 1 in Supplement 2. A total of 4198 patients completed the 12-month follow-up, and 511 patients (10.9%) were lost to follow-up. Comparison of patients at follow-up and those…
	3.1b Were data for this outcome available for all, or nearly all, participants within clusters?			Y
	3.2 If N/PN/NI to 3.1a or 3.1b: Is there evidence that the result was not biased by missing data?			NA
	3.3 If N/PN to 3.2 Could missingness in the outcome depend on its true value?			NA
	3.4 If Y/PY/NI to 3.3: Is it likely that missingness in the outcome depended on its true value?			NA
	Risk of bias judgement			Low
Bias in measurement of the outcome	4.1 Was the method of measuring the outcome inappropriate?			N	Blood pressure was measured on the right arm at heart level in a seated position using an automatic digital BP monitoring device (Omron HBP-1300; Omron). All BP measurements were conducted by trained staff, and at least 5 minutes of rest before measurement and 1-minute interval between readings were required
	4.2 Could measurement or ascertainment of the outcome have differed between intervention groups?			NI
	4.3a If N/PN/NI to 4.1 and 4.2: Were outcome assessors aware that a trial was taking place?			NI
	4.3b If Y/PY/NI to 4.3a: Were outcome assessors aware of the intervention received by study participants?			N
	4.4 If Y/PY/NI to 4.3b: Could assessment of the outcome have been influenced by knowledge of intervention received?			NA
	4.5 If Y/PY/NI to 4.4: Is it likely that assessment of the outcome was influenced by knowledge of intervention received?			NA
	Risk of bias judgement			Some concerns
Bias in selection of the reported result	5.1 Were the data that produced this result analysed in accordance with a pre-specified analysis plan that was finalized before unblinded outcome data were available for analysis?			NI
	5.2 ... multiple eligible outcome measurements (e.g. scales, definitions, time points) within the outcome domain?			N
	5.3 ... multiple eligible analyses of the data?			N	A clear description of the statistical method
	Risk of bias judgement
Overall bias	Risk of bias judgement			Some concerns
Unique ID	55	Study ID	Weltermann, B. 2016	Assessor	MLL
Ref or Label	Deutsches Ärzteblatt International | Dtsch Arztebl Int 2016; 113: 167–74	Aim	assignment to intervention (the 'intention-to-treat' effect)
Experimental	SMS	Comparator	None	Source
Outcome	change in BPcontrol	Results	change in BP	Weight	1
Domain	Signalling question			Response	Comments
Bias arising from the randomization process	1a.1 Was the allocation sequence random?			NI	Allocation of patients was conducted at cluster level.
	1a.2 Was the allocation sequence concealed until clusters were enrolled and assigned to interventions?			NI
	1a.3 Did baseline differences between intervention groups suggest a problem with the randomization process?			N
	Risk of bias judgement			Some concerns
Bias arising from the timing of identification or recruitment of participants	1b.1 Were all the individual participants identified and recruited (if appropriate) before randomization of clusters?			NI
	1b.2 If N/PN/NI to 1b.1: Is it likely that selection of individual participants was affected by knowledge of the intervention assigned to the cluster?
	1b.3 Were there baseline imbalances that suggest differential identification or recruitment of individual participants between intervention groups?			N
	Risk of bias judgement			Low	Low
Bias due to deviations from intended interventions	2.1a Were participants aware that they were in a trial?			Y	All participants provided informed consent.
	2.1b If Y/PY/NI to 2.1a: Were participants aware of their assigned intervention during the trial?			PY	Practices received a physician manager-focused inter- vention offering strategies for structured hypertension management
	2.2 Were carers and people delivering the interventions aware of participants' assigned intervention during the trial?			Y
	2.3 If Y/PY/NI to 2.1b or 2.2: Were there deviations from the intended intervention that arose because of the trial context?			PN
	2.4 If Y/PY to 2.3: Were these deviations likely to have affected the outcome?			NA
	2.5 If Y/PY/NI to 2.4: Were these deviations from intended intervention balanced between groups?			NA
	2.6 Was an appropriate analysis used to estimate the effect of assignment to intervention?			Y	Following an intention-to-treat approach (23) the analysis included all study patients with an ABPM at baseline and follow-up expect those with white coat hy- pertension
	2.7 If N/PN/NI to 2.6: Was there potential for a substantial impact (on the result) of the failure to analyse participants in the group to which they were randomized ?			NA
	Risk of bias judgement			Low
Bias due to missing outcome data	3.1a Were data for this outcome available for all clusters that recruited participants?			Y	24 of the 51 invited practices volunteered and met the inclusion criteria (47.1%). They were randomly assigned to the intervention (n=12) or the waiting list control arm (n=12) and recruited 169 patients: inter- vention arm, n=101, control arm, n=68 (Figure 2). Four practices dropped out during data collection (1 phy - sician died, 3 practices discontinued due to lack of in- terest). In key chara…
	3.1b Were data for this outcome available for all, or nearly all, participants within clusters?			Y
	3.2 If N/PN/NI to 3.1a or 3.1b: Is there evidence that the result was not biased by missing data?			NA
	3.3 If N/PN to 3.2 Could missingness in the outcome depend on its true value?			NA
	3.4 If Y/PY/NI to 3.3: Is it likely that missingness in the outcome depended on its true value?			NA
	Risk of bias judgement			Low
Bias in measurement of the outcome	4.1 Was the method of measuring the outcome inappropriate?			NI
	4.2 Could measurement or ascertainment of the outcome have differed between intervention groups?			NI
	4.3a If N/PN/NI to 4.1 and 4.2: Were outcome assessors aware that a trial was taking place?			NI
	4.3b If Y/PY/NI to 4.3a: Were outcome assessors aware of the intervention received by study participants?			Y
	4.4 If Y/PY/NI to 4.3b: Could assessment of the outcome have been influenced by knowledge of intervention received?			PN
	4.5 If Y/PY/NI to 4.4: Is it likely that assessment of the outcome was influenced by knowledge of intervention received?			NA
	Risk of bias judgement			Some concerns
Bias in selection of the reported result	5.1 Were the data that produced this result analysed in accordance with a pre-specified analysis plan that was finalized before unblinded outcome data were available for analysis?			NI
	5.2 ... multiple eligible outcome measurements (e.g. scales, definitions, time points) within the outcome domain?			N
	5.3 ... multiple eligible analyses of the data?			N	Statistical analyses were performed with IBM SPSS Statistics, Version 22.0; GLMs were calculated with SAS, Version 9.4. Statistical significance was set at p<0.05. There was no correction for multiple testing.
	Risk of bias judgement
Overall bias	Risk of bias judgement			Some concerns
Unique ID	57	Study ID	Schwalm, J. D. 2019	Assessor	MLL
Ref or Label	Published online September 2, 2019 http://dx.doi.org/10.1016/S0140-6736(19)31949-X	Aim	assignment to intervention (the 'intention-to-treat' effect)
Experimental	SMS+DS+DSD+CIS	Comparator	SMS	Source	Journal article(s)
Outcome	change in cardiovascular disease risk	Results	changes in BP average	Weight	1
Domain	Signalling question			Response	Comments
Bias arising from the randomization process	1a.1 Was the allocation sequence random?			Y	A computer-generated, central randomisation system (located at the Population Health Research Institute, Hamilton, ON, Canada), allocated communities (1:1) to either the intervention group or control group.
	1a.2 Was the allocation sequence concealed until clusters were enrolled and assigned to interventions?			Y
	1a.3 Did baseline differences between intervention groups suggest a problem with the randomization process?			N
	Risk of bias judgement			Low
Bias arising from the timing of identification or recruitment of participants	1b.1 Were all the individual participants identified and recruited (if appropriate) before randomization of clusters?			Y	Each community was randomly assigned after the entire community was screened
	1b.2 If N/PN/NI to 1b.1: Is it likely that selection of individual participants was affected by knowledge of the intervention assigned to the cluster?
	1b.3 Were there baseline imbalances that suggest differential identification or recruitment of individual participants between intervention groups?			N
	Risk of bias judgement			Low	Low
Bias due to deviations from intended interventions	2.1a Were participants aware that they were in a trial?			Y
	2.1b If Y/PY/NI to 2.1a: Were participants aware of their assigned intervention during the trial?			Y	Each community was randomly assigned after the entire community was screened, and written consent was obtained to avoid biases in the selection or volunteering of individuals within the intervention and control communities.
	2.2 Were carers and people delivering the interventions aware of participants' assigned intervention during the trial?			Y
	2.3 If Y/PY/NI to 2.1b or 2.2: Were there deviations from the intended intervention that arose because of the trial context?			PN
	2.4 If Y/PY to 2.3: Were these deviations likely to have affected the outcome?			NA
	2.5 If Y/PY/NI to 2.4: Were these deviations from intended intervention balanced between groups?			NA
	2.6 Was an appropriate analysis used to estimate the effect of assignment to intervention?			Y	An intention-to-treat analysis was done
	2.7 If N/PN/NI to 2.6: Was there potential for a substantial impact (on the result) of the failure to analyse participants in the group to which they were randomized ?			NA
	Risk of bias judgement			Low
Bias due to missing outcome data	3.1a Were data for this outcome available for all clusters that recruited participants?			Y	Between 2014 and 2017, 4904 participants were screened from 30 communities in Colombia and Malaysia (15 each).
	3.1b Were data for this outcome available for all, or nearly all, participants within clusters?			Y
	3.2 If N/PN/NI to 3.1a or 3.1b: Is there evidence that the result was not biased by missing data?			NA
	3.3 If N/PN to 3.2 Could missingness in the outcome depend on its true value?			NA
	3.4 If Y/PY/NI to 3.3: Is it likely that missingness in the outcome depended on its true value?			NA
	Risk of bias judgement			Low
Bias in measurement of the outcome	4.1 Was the method of measuring the outcome inappropriate?			PN	Data were collected using study tablets, which had interactive data validation measures.
	4.2 Could measurement or ascertainment of the outcome have differed between intervention groups?			NI
	4.3a If N/PN/NI to 4.1 and 4.2: Were outcome assessors aware that a trial was taking place?			Y
	4.3b If Y/PY/NI to 4.3a: Were outcome assessors aware of the intervention received by study participants?			PN	The NPHW visited participants in their home, or at a local clinic. At 6 months and 12 months after randomisation, the NPHW repeated study assessments in all participants in both the intervention and control communities and recorded the components of the Framingham Risk Score (FRS).18 Fasting blood was collected in participants at baseline and 12 months and analysed for total cholesterol, HDL, LDL…
	4.4 If Y/PY/NI to 4.3b: Could assessment of the outcome have been influenced by knowledge of intervention received?			NA
	4.5 If Y/PY/NI to 4.4: Is it likely that assessment of the outcome was influenced by knowledge of intervention received?			NA
	Risk of bias judgement			Some concerns
Bias in selection of the reported result	5.1 Were the data that produced this result analysed in accordance with a pre-specified analysis plan that was finalized before unblinded outcome data were available for analysis?			Y	They have previously reported details for the study rationale, trial design, and methods
	5.2 ... multiple eligible outcome measurements (e.g. scales, definitions, time points) within the outcome domain?			N
	5.3 ... multiple eligible analyses of the data?			N	A clear description of the statistical method
	Risk of bias judgement
Overall bias	Risk of bias judgement			Some concerns
Unique ID	80	Study ID	Carter, B. L. 2009	Assessor	MLL
Ref or Label	Arch Intern Med. 2009 November 23; 169(21): 1996–2002. doi:10.1001/archinternmed.2009.358.	Aim	assignment to intervention (the 'intention-to-treat' effect)
Experimental	SMS+DS+DSD	Comparator	None	Source	Journal article(s); Trial protocol
Outcome	change in guideline adherence scores,change in BP,BP control	Results	change in mean difference ±SD,95%CI,percentages of SBP control	Weight	1
Domain	Signalling question			Response	Comments
Bias arising from the randomization process	1a.1 Was the allocation sequence random?			Y	This was a prospective, cluster-randomized controlled trial,randomized to either control (n=3) or intervention (n=3) group using a table of random numbers.
	1a.2 Was the allocation sequence concealed until clusters were enrolled and assigned to interventions?			NI
	1a.3 Did baseline differences between intervention groups suggest a problem with the randomization process?			N	The research nurses were trained to measure BP using standardized guidelines and certified to properly measure BP at baseline and then once yearly.
	Risk of bias judgement			Some concerns
Bias arising from the timing of identification or recruitment of participants	1b.1 Were all the individual participants identified and recruited (if appropriate) before randomization of clusters?			Y
	1b.2 If N/PN/NI to 1b.1: Is it likely that selection of individual participants was affected by knowledge of the intervention assigned to the cluster?
	1b.3 Were there baseline imbalances that suggest differential identification or recruitment of individual participants between intervention groups?			NI
	Risk of bias judgement			Some concerns	Some concerns
Bias due to deviations from intended interventions	2.1a Were participants aware that they were in a trial?			Y	Patients in the active study groups provided written informed consent.
	2.1b If Y/PY/NI to 2.1a: Were participants aware of their assigned intervention during the trial?			Y
	2.2 Were carers and people delivering the interventions aware of participants' assigned intervention during the trial?			PN
	2.3 If Y/PY/NI to 2.1b or 2.2: Were there deviations from the intended intervention that arose because of the trial context?			PN	we repeated our analysis under a scenario that all 70 subjects who dropped out had uncontrolled BP at the end of the study.
	2.4 If Y/PY to 2.3: Were these deviations likely to have affected the outcome?			NA
	2.5 If Y/PY/NI to 2.4: Were these deviations from intended intervention balanced between groups?			NA
	2.6 Was an appropriate analysis used to estimate the effect of assignment to intervention?			Y	However, we included clinic as a random effect in our analyses of response variables, consistent with the study design. For continuous responses (BP), likelihood-based mixed models with random patient and clinic effects were fit in SAS Proc Mixed to incorporate all available data from baseline through 6 months in an intention-to-treat analysis. For BP control, a Generalized Estimating Equation (G…
	2.7 If N/PN/NI to 2.6: Was there potential for a substantial impact (on the result) of the failure to analyse participants in the group to which they were randomized ?			NA
	Risk of bias judgement			Low
Bias due to missing outcome data	3.1a Were data for this outcome available for all clusters that recruited participants?			Y	An investigator visited each clinic and evaluated a sample of the case abstracts against the medical record to ensure that data were being completely abstracted by each research nurse.
	3.1b Were data for this outcome available for all, or nearly all, participants within clusters?			Y
	3.2 If N/PN/NI to 3.1a or 3.1b: Is there evidence that the result was not biased by missing data?			NA
	3.3 If N/PN to 3.2 Could missingness in the outcome depend on its true value?			NA
	3.4 If Y/PY/NI to 3.3: Is it likely that missingness in the outcome depended on its true value?			NA
	Risk of bias judgement			Low
Bias in measurement of the outcome	4.1 Was the method of measuring the outcome inappropriate?			N
	4.2 Could measurement or ascertainment of the outcome have differed between intervention groups?			N
	4.3a If N/PN/NI to 4.1 and 4.2: Were outcome assessors aware that a trial was taking place?			N
	4.3b If Y/PY/NI to 4.3a: Were outcome assessors aware of the intervention received by study participants?			NA
	4.4 If Y/PY/NI to 4.3b: Could assessment of the outcome have been influenced by knowledge of intervention received?			NA
	4.5 If Y/PY/NI to 4.4: Is it likely that assessment of the outcome was influenced by knowledge of intervention received?			NA
	Risk of bias judgement			Low
Bias in selection of the reported result	5.1 Were the data that produced this result analysed in accordance with a pre-specified analysis plan that was finalized before unblinded outcome data were available for analysis?			NI
	5.2 ... multiple eligible outcome measurements (e.g. scales, definitions, time points) within the outcome domain?			PN	Clear observation time points
	5.3 ... multiple eligible analyses of the data?			PN	A clear description of the statistical method
	Risk of bias judgement
Overall bias	Risk of bias judgement			Some concerns
Unique ID	99	Study ID	Jafar, T. H. 2022	Assessor	MLL
Ref or Label	PLoS Med 19(6): e1004026.	Aim	assignment to intervention (the 'intention-to-treat' effect)
Experimental	SMS+DS+DSD	Comparator	None	Source	Journal article(s); Trial protocol
Outcome	change in BP	Results	change in mean difference±SD	Weight	1
Domain	Signalling question			Response	Comments
Bias arising from the randomization process	1a.1 Was the allocation sequence random?			Y	We used computer-generated codes to randomly assign 4 clinics to the multicomponent inter_x005f_x0002_vention and 4 to usual care.
	1a.2 Was the allocation sequence concealed until clusters were enrolled and assigned to interventions?			Y
	1a.3 Did baseline differences between intervention groups suggest a problem with the randomization process?			N	Baseline characteristics were generally balanced between the intervention and usual care arms
	Risk of bias judgement			Some concerns
Bias arising from the timing of identification or recruitment of participants	1b.1 Were all the individual participants identified and recruited (if appropriate) before randomization of clusters?			N	Thus, the patients knew the group to which their practice was assigned at enrollment.
	1b.2 If N/PN/NI to 1b.1: Is it likely that selection of individual participants was affected by knowledge of the intervention assigned to the cluster?
	1b.3 Were there baseline imbalances that suggest differential identification or recruitment of individual participants between intervention groups?			N	Baseline characteristics were generally balanced between the intervention and usual care arms
	Risk of bias judgement			High	High
Bias due to deviations from intended interventions	2.1a Were participants aware that they were in a trial?			Y	Informed consent was signed by all participants before screening.
	2.1b If Y/PY/NI to 2.1a: Were participants aware of their assigned intervention during the trial?			Y	An independent Data Safety and Monitoring Committee reviewed the trial conduct. Funders had no role in the design, conduct, analysis, interpretation, or reporting of results.
	2.2 Were carers and people delivering the interventions aware of participants' assigned intervention during the trial?			Y
	2.3 If Y/PY/NI to 2.1b or 2.2: Were there deviations from the intended intervention that arose because of the trial context?			PN	The dropout rate was similar between the control group and the intervention group
	2.4 If Y/PY to 2.3: Were these deviations likely to have affected the outcome?			NA
	2.5 If Y/PY/NI to 2.4: Were these deviations from intended intervention balanced between groups?			NA
	2.6 Was an appropriate analysis used to estimate the effect of assignment to intervention?			Y	All analyses were performed based on the intention-to-treat (ITT) principle.
	2.7 If N/PN/NI to 2.6: Was there potential for a substantial impact (on the result) of the failure to analyse participants in the group to which they were randomized ?			NA
	Risk of bias judgement			Low
Bias due to missing outcome data	3.1a Were data for this outcome available for all clusters that recruited participants?			Y	The 24-month follow-up ended in September 2020 with 85.9% and 81.4% retention in the intervention and usual care arms, respectively.
	3.1b Were data for this outcome available for all, or nearly all, participants within clusters?			Y
	3.2 If N/PN/NI to 3.1a or 3.1b: Is there evidence that the result was not biased by missing data?			NA
	3.3 If N/PN to 3.2 Could missingness in the outcome depend on its true value?			NA
	3.4 If Y/PY/NI to 3.3: Is it likely that missingness in the outcome depended on its true value?			NA
	Risk of bias judgement			Low
Bias in measurement of the outcome	4.1 Was the method of measuring the outcome inappropriate?			N	The measurement method is clear
	4.2 Could measurement or ascertainment of the outcome have differed between intervention groups?			N
	4.3a If N/PN/NI to 4.1 and 4.2: Were outcome assessors aware that a trial was taking place?			Y
	4.3b If Y/PY/NI to 4.3a: Were outcome assessors aware of the intervention received by study participants?			Y
	4.4 If Y/PY/NI to 4.3b: Could assessment of the outcome have been influenced by knowledge of intervention received?			PN
	4.5 If Y/PY/NI to 4.4: Is it likely that assessment of the outcome was influenced by knowledge of intervention received?			NA
	Risk of bias judgement			Low
Bias in selection of the reported result	5.1 Were the data that produced this result analysed in accordance with a pre-specified analysis plan that was finalized before unblinded outcome data were available for analysis?			NI
	5.2 ... multiple eligible outcome measurements (e.g. scales, definitions, time points) within the outcome domain?			PN	Clear observation time points
	5.3 ... multiple eligible analyses of the data?			PN	A clear description of the statistical method
	Risk of bias judgement
Overall bias	Risk of bias judgement			Some concerns	Though there was no masking in the trial,the trial was clear and logical.
Unique ID	18	Study ID	Yue M. 2022	Assessor	MLL
Ref or Label	International Journal ofNursing Studies 134 (2022) 104313	Aim	assignment to intervention (the 'intention-to-treat' effect)
Experimental	SMS+DSD	Comparator	None	Source	Journal article(s)
Outcome	change in BP control	Results	changes in self care,bodyweight,waist circumference, BMI	Weight	1
Domain	Signalling question			Response	Comments
Bias arising from the randomization process	1a.1 Was the allocation sequence random?			Y	The randomisation sequence was generated with an online randomisation program by a re-search assistant whowas not involved in the study.A labelled card indicating the random group allocation was placed into sequentially numbered envelopes by the research assistant. Each participant was given an envelope on the basis of their sequence of entry into the study.
	1a.2 Was the allocation sequence concealed until clusters were enrolled and assigned to interventions?			Y
	1a.3 Did baseline differences between intervention groups suggest a problem with the randomization process?			N	The participants in the two groups were comparable at baseline (Table 2).
	Risk of bias judgement			Low
Bias arising from the timing of identification or recruitment of participants	1b.1 Were all the individual participants identified and recruited (if appropriate) before randomization of clusters?			NA
	1b.2 If N/PN/NI to 1b.1: Is it likely that selection of individual participants was affected by knowledge of the intervention assigned to the cluster?
	1b.3 Were there baseline imbalances that suggest differential identification or recruitment of individual participants between intervention groups?			NA
	Risk of bias judgement			NA	Low
Bias due to deviations from intended interventions	2.1a Were participants aware that they were in a trial?			PY
	2.1b If Y/PY/NI to 2.1a: Were participants aware of their assigned intervention during the trial?			NA	There was a significant difference between the control and intervention groups
	2.2 Were carers and people delivering the interventions aware of participants' assigned intervention during the trial?			PY
	2.3 If Y/PY/NI to 2.1b or 2.2: Were there deviations from the intended intervention that arose because of the trial context?			PN	The dropout rate was similar between the control group and the intervention group
	2.4 If Y/PY to 2.3: Were these deviations likely to have affected the outcome?			NA
	2.5 If Y/PY/NI to 2.4: Were these deviations from intended intervention balanced between groups?			NA
	2.6 Was an appropriate analysis used to estimate the effect of assignment to intervention?			Y	Two trained outcome assessors, who were masked to the group allo- cations, completed the collecting of data face-to-face at baseline (T0)
	2.7 If N/PN/NI to 2.6: Was there potential for a substantial impact (on the result) of the failure to analyse participants in the group to which they were randomized ?			NA
	Risk of bias judgement			Low
Bias due to missing outcome data	3.1a Were data for this outcome available for all clusters that recruited participants?			PY	The data collection process was clear, and the dropout rates were similar between the two groups
	3.1b Were data for this outcome available for all, or nearly all, participants within clusters?			NA
	3.2 If N/PN/NI to 3.1a or 3.1b: Is there evidence that the result was not biased by missing data?			NA
	3.3 If N/PN to 3.2 Could missingness in the outcome depend on its true value?			NA	NA
	3.4 If Y/PY/NI to 3.3: Is it likely that missingness in the outcome depended on its true value?
	Risk of bias judgement			Low
Bias in measurement of the outcome	4.1 Was the method of measuring the outcome inappropriate?			N	An automated BP measurement device (Omron U30) was used and the measurement was made while the individual was in a seated position and after having rested for at least 5 minutes.
	4.2 Could measurement or ascertainment of the outcome have differed between intervention groups?			N	Two trained outcome assessors, who were masked to the group allo- cations.
	4.3a If N/PN/NI to 4.1 and 4.2: Were outcome assessors aware that a trial was taking place?			N
	4.3b If Y/PY/NI to 4.3a: Were outcome assessors aware of the intervention received by study participants?			NA
	4.4 If Y/PY/NI to 4.3b: Could assessment of the outcome have been influenced by knowledge of intervention received?			NA	NA
	4.5 If Y/PY/NI to 4.4: Is it likely that assessment of the outcome was influenced by knowledge of intervention received?
	Risk of bias judgement			Low
Bias in selection of the reported result	5.1 Were the data that produced this result analysed in accordance with a pre-specified analysis plan that was finalized before unblinded outcome data were available for analysis?			NI
	5.2 ... multiple eligible outcome measurements (e.g. scales, definitions, time points) within the outcome domain?			PN
	5.3 ... multiple eligible analyses of the data?			N	A clear description of the statistical method
	Risk of bias judgement				Towards null
Overall bias	Risk of bias judgement			Some concerns
Unique ID	43	Study ID	Perl, S. 2016	Assessor	MLL
Ref or Label	American Journal of Hypertension	Aim	assignment to intervention (the 'intention-to-treat' effect)
Experimental	SMS	Comparator	None	Source	Journal article(s)
Outcome	change in BP average	Results	change in home BP	Weight	1
Domain	Signalling question			Response	Comments
Bias arising from the randomization process	1a.1 Was the allocation sequence random?			NI
	1a.2 Was the allocation sequence concealed until clusters were enrolled and assigned to interventions?			NI
	1a.3 Did baseline differences between intervention groups suggest a problem with the randomization process?			N	Baseline data for the 2 groups were similar (Table 1).
	Risk of bias judgement			Some concerns
Bias arising from the timing of identification or recruitment of participants	1b.1 Were all the individual participants identified and recruited (if appropriate) before randomization of clusters?			NA
	1b.2 If N/PN/NI to 1b.1: Is it likely that selection of individual participants was affected by knowledge of the intervention assigned to the cluster?
	1b.3 Were there baseline imbalances that suggest differential identification or recruitment of individual participants between intervention groups?			NA
	Risk of bias judgement			NA	Low
Bias due to deviations from intended interventions	2.1a Were participants aware that they were in a trial?			PY
	2.1b If Y/PY/NI to 2.1a: Were participants aware of their assigned intervention during the trial?			NA	For the program, nurses in the management of hyperten- sion were trained in special courses and doctors attended train-the-trainer seminars organized by the Austrian Medical Association in cooperation with the Medical University of Graz.
	2.2 Were carers and people delivering the interventions aware of participants' assigned intervention during the trial?			PY
	2.3 If Y/PY/NI to 2.1b or 2.2: Were there deviations from the intended intervention that arose because of the trial context?			PN	The dropout rates were similar in both groups
	2.4 If Y/PY to 2.3: Were these deviations likely to have affected the outcome?			NA
	2.5 If Y/PY/NI to 2.4: Were these deviations from intended intervention balanced between groups?			NA
	2.6 Was an appropriate analysis used to estimate the effect of assignment to intervention?			PY	We randomized 256 patients in 13 centers to 2 groups: 137 to G-I with educational course at T-0 and 119 to G-II with the educational course at T-6.
	2.7 If N/PN/NI to 2.6: Was there potential for a substantial impact (on the result) of the failure to analyse participants in the group to which they were randomized ?			NA
	Risk of bias judgement			Low
Bias due to missing outcome data	3.1a Were data for this outcome available for all clusters that recruited participants?			PY	The dropout rate was lower in both groups
	3.1b Were data for this outcome available for all, or nearly all, participants within clusters?			NA
	3.2 If N/PN/NI to 3.1a or 3.1b: Is there evidence that the result was not biased by missing data?			NA
	3.3 If N/PN to 3.2 Could missingness in the outcome depend on its true value?			NA	NA
	3.4 If Y/PY/NI to 3.3: Is it likely that missingness in the outcome depended on its true value?
	Risk of bias judgement			Low
Bias in measurement of the outcome	4.1 Was the method of measuring the outcome inappropriate?			NI
	4.2 Could measurement or ascertainment of the outcome have differed between intervention groups?			PN	The primary endpoint of the study was office BP at T-6, when the patients of both G-I and G-II received the same standard of care
	4.3a If N/PN/NI to 4.1 and 4.2: Were outcome assessors aware that a trial was taking place?			NI
	4.3b If Y/PY/NI to 4.3a: Were outcome assessors aware of the intervention received by study participants?			NA
	4.4 If Y/PY/NI to 4.3b: Could assessment of the outcome have been influenced by knowledge of intervention received?			PN	NA
	4.5 If Y/PY/NI to 4.4: Is it likely that assessment of the outcome was influenced by knowledge of intervention received?			a delta-BP score (T-6 minus T-0) for each individual was calculated.
	Risk of bias judgement			Low
Bias in selection of the reported result	5.1 Were the data that produced this result analysed in accordance with a pre-specified analysis plan that was finalized before unblinded outcome data were available for analysis?			NI
	5.2 ... multiple eligible outcome measurements (e.g. scales, definitions, time points) within the outcome domain?			N	The R package for statistical comput- ing was used for data analysis.9 Tests for normality failed. Numbers are expressed as median (interquartile range) val- ues for continuous variables or as percentages for nominal variables.
	5.3 ... multiple eligible analyses of the data?			N	Changes of continuous variables were assessed with Wilcoxon signed-rank test, paired for within group change and unpaired for differences between groups. For nominal variables, differences were assessed with the χ2 test.
	Risk of bias judgement
Overall bias	Risk of bias judgement			Some concerns
Unique ID	46	Study ID	Zhang, J. 2021	Assessor	MLL
Ref or Label	Ann Palliat Med 2021;10(12):12149-12158	Aim	assignment to intervention (the 'intention-to-treat' effect)
Experimental	SMS+CIS	Comparator	Common	Source
Outcome	change in self-efficacy	Results	change in BP control	Weight	1
Domain	Signalling question			Response	Comments
Bias arising from the randomization process	1a.1 Was the allocation sequence random?			NI
	1a.2 Was the allocation sequence concealed until clusters were enrolled and assigned to interventions?			NI
	1a.3 Did baseline differences between intervention groups suggest a problem with the randomization process?			N	The comparison of baseline data, self-efficacy and self-management behavior between the two groups of patients after intervention is shown in Tables 1-3. The results showed that there are no statistical differences between the two groups in gender ratios and age.
	Risk of bias judgement			Some concerns
Bias arising from the timing of identification or recruitment of participants	1b.1 Were all the individual participants identified and recruited (if appropriate) before randomization of clusters?			NA
	1b.2 If N/PN/NI to 1b.1: Is it likely that selection of individual participants was affected by knowledge of the intervention assigned to the cluster?
	1b.3 Were there baseline imbalances that suggest differential identification or recruitment of individual participants between intervention groups?			NA
	Risk of bias judgement			NA	Low
Bias due to deviations from intended interventions	2.1a Were participants aware that they were in a trial?			PY
	2.1b If Y/PY/NI to 2.1a: Were participants aware of their assigned intervention during the trial?			NA	In the experimental group, RAM nursing procedures were used throughout the entire nursing process on the basis of routine care
	2.2 Were carers and people delivering the interventions aware of participants' assigned intervention during the trial?			NI
	2.3 If Y/PY/NI to 2.1b or 2.2: Were there deviations from the intended intervention that arose because of the trial context?			PN
	2.4 If Y/PY to 2.3: Were these deviations likely to have affected the outcome?			NA
	2.5 If Y/PY/NI to 2.4: Were these deviations from intended intervention balanced between groups?			NA
	2.6 Was an appropriate analysis used to estimate the effect of assignment to intervention?			NI
	2.7 If N/PN/NI to 2.6: Was there potential for a substantial impact (on the result) of the failure to analyse participants in the group to which they were randomized ?			PN	SPSS20.0 statistical software was used for data analysis. Measurement data conforming to the normal distribution were expressed as mean ± standard deviation (x±s), and t-test was performed for comparison between groups. The count data were expressed by the number of cases and percentage (%), and the comparison between groups was performed by the χ² test. The inspection level α=0.05, and P<0.05 in…
	Risk of bias judgement			Some concerns
Bias due to missing outcome data	3.1a Were data for this outcome available for all clusters that recruited participants?			PY
	3.1b Were data for this outcome available for all, or nearly all, participants within clusters?			NA
	3.2 If N/PN/NI to 3.1a or 3.1b: Is there evidence that the result was not biased by missing data?			NA
	3.3 If N/PN to 3.2 Could missingness in the outcome depend on its true value?			NA	NA
	3.4 If Y/PY/NI to 3.3: Is it likely that missingness in the outcome depended on its true value?
	Risk of bias judgement			Low
Bias in measurement of the outcome	4.1 Was the method of measuring the outcome inappropriate?			PN	Appropriate scales are used to assess a variety of indicators
	4.2 Could measurement or ascertainment of the outcome have differed between intervention groups?			PN
	4.3a If N/PN/NI to 4.1 and 4.2: Were outcome assessors aware that a trial was taking place?			NI
	4.3b If Y/PY/NI to 4.3a: Were outcome assessors aware of the intervention received by study participants?			NA
	4.4 If Y/PY/NI to 4.3b: Could assessment of the outcome have been influenced by knowledge of intervention received?			PN	NA
	4.5 If Y/PY/NI to 4.4: Is it likely that assessment of the outcome was influenced by knowledge of intervention received?			SPSS20.0 statistical software was used for data analysis. Measurement data conforming to the normal distribution were expressed as mean ± standard deviation (x±s), and t-test was performed for comparison between groups. The count data were expressed by the number of cases and percentage (%), and the comparison between groups was performed by the χ² test. The inspection level α=0.05, and P<0.05 in…
	Risk of bias judgement			Low
Bias in selection of the reported result	5.1 Were the data that produced this result analysed in accordance with a pre-specified analysis plan that was finalized before unblinded outcome data were available for analysis?			NI
	5.2 ... multiple eligible outcome measurements (e.g. scales, definitions, time points) within the outcome domain?			NI	Not mentioned
	5.3 ... multiple eligible analyses of the data?			PN	The statistical methods are clearly described
	Risk of bias judgement				Towards null
Overall bias	Risk of bias judgement			Some concerns
Unique ID	61	Study ID	Qudah, B. 2016	Assessor	MLL
Ref or Label	Int J Clin Pharm DOI 10.1007/s11096-016-0317-2	Aim	assignment to intervention (the 'intention-to-treat' effect)
Experimental	SMS+DS+DSD	Comparator	None	Source
Outcome	change in BP control	Results	change in BP average	Weight	1
Domain	Signalling question			Response	Comments
Bias arising from the randomization process	1a.1 Was the allocation sequence random?			Y	Random allocation was performed by the pharmacist by assigning number to each patient in the blocks and then selecting every other number for each study arm.Allocation wasn’t concealed.
	1a.2 Was the allocation sequence concealed until clusters were enrolled and assigned to interventions?			PN
	1a.3 Did baseline differences between intervention groups suggest a problem with the randomization process?			N	Baseline demographics were comparable for both study arms with no significant difference among patients as shown in Table 1.
	Risk of bias judgement			Some concerns
Bias arising from the timing of identification or recruitment of participants	1b.1 Were all the individual participants identified and recruited (if appropriate) before randomization of clusters?			NA
	1b.2 If N/PN/NI to 1b.1: Is it likely that selection of individual participants was affected by knowledge of the intervention assigned to the cluster?
	1b.3 Were there baseline imbalances that suggest differential identification or recruitment of individual participants between intervention groups?			NA
	Risk of bias judgement			NA	Low
Bias due to deviations from intended interventions	2.1a Were participants aware that they were in a trial?			Y
	2.1b If Y/PY/NI to 2.1a: Were participants aware of their assigned intervention during the trial?			NA	Patients in the control arm received the same medical care as those in the intervention arm with the exception of the coordinated input from the pharmacist. Baseline weekly home BP readings were obtained from patients in the control arm on enrollment and at the end of the study without providing any recommendations or interventions. Patients in the control arm were met once monthly and compliance…
	2.2 Were carers and people delivering the interventions aware of participants' assigned intervention during the trial?			Y
	2.3 If Y/PY/NI to 2.1b or 2.2: Were there deviations from the intended intervention that arose because of the trial context?			PN	These were randomly allo- cated as follows: 29 patients in the intervention arm and 27 patients in the control arm. Four patients were lost to fol- low up; as one patient in the control arm was transferred to another dialysis unit and another patient in the intervention arm travelled for transplantation, while two other patients died during the study one from each arm.
	2.4 If Y/PY to 2.3: Were these deviations likely to have affected the outcome?			NA
	2.5 If Y/PY/NI to 2.4: Were these deviations from intended intervention balanced between groups?			NA
	2.6 Was an appropriate analysis used to estimate the effect of assignment to intervention?			NI
	2.7 If N/PN/NI to 2.6: Was there potential for a substantial impact (on the result) of the failure to analyse participants in the group to which they were randomized ?			PN
	Risk of bias judgement			Low
Bias due to missing outcome data	3.1a Were data for this outcome available for all clusters that recruited participants?			Y	Out of 112 screened patients, only 60 met the inclusion criteria, out of which only 56 ended up being in the study from both hospitals. These were as follow: 26 patients from JUH and 30 patients from IH.
	3.1b Were data for this outcome available for all, or nearly all, participants within clusters?			NA
	3.2 If N/PN/NI to 3.1a or 3.1b: Is there evidence that the result was not biased by missing data?			NA
	3.3 If N/PN to 3.2 Could missingness in the outcome depend on its true value?			NA	NA
	3.4 If Y/PY/NI to 3.3: Is it likely that missingness in the outcome depended on its true value?
	Risk of bias judgement			Low
Bias in measurement of the outcome	4.1 Was the method of measuring the outcome inappropriate?			N	Blood pressure was measured at each dialysis session for HD patients. In JUH, measurement of BP at the HD unit was obtained by automatic BP monitors that were equipped with the Fresenius dialysis machines which provide BP readings every 30 min and subsequently recorded by staff nurses who were blinded to the patient’s intervention assignment on a log chart.
	4.2 Could measurement or ascertainment of the outcome have differed between intervention groups?			N	Adopt a consistent measurement methodology
	4.3a If N/PN/NI to 4.1 and 4.2: Were outcome assessors aware that a trial was taking place?			N
	4.3b If Y/PY/NI to 4.3a: Were outcome assessors aware of the intervention received by study participants?			NA
	4.4 If Y/PY/NI to 4.3b: Could assessment of the outcome have been influenced by knowledge of intervention received?			NA	NA
	4.5 If Y/PY/NI to 4.4: Is it likely that assessment of the outcome was influenced by knowledge of intervention received?
	Risk of bias judgement			Low
Bias in selection of the reported result	5.1 Were the data that produced this result analysed in accordance with a pre-specified analysis plan that was finalized before unblinded outcome data were available for analysis?			NI
	5.2 ... multiple eligible outcome measurements (e.g. scales, definitions, time points) within the outcome domain?			N
	5.3 ... multiple eligible analyses of the data?			N	The statistical methods are clearly described
	Risk of bias judgement			The statistical methods are clearly described
Overall bias	Risk of bias judgement			Some concerns	Allocation wasn’t concealed
Unique ID	64	Study ID	Bosworth, H. B.2011	Assessor	MLL
Ref or Label	ARCH INTERN MED/VOL 171 (NO. 13), JULY 11, 2011	Aim	assignment to intervention (the 'intention-to-treat' effect)
Experimental	SMS+DSD+CIS	Comparator	None	Source
Outcome	change in BP control	Results	change in BP average	Weight	1
Domain	Signalling question			Response	Comments
Bias arising from the randomization process	1a.1 Was the allocation sequence random?			Y	A research assistant sent recruitment letters to eligible pa- tients, contacted patients by telephone, and arranged an in- person meeting at the patient’s next primary care provider visit to obtain informed consent and conduct a baseline interview. Consenting patients were then randomized to 1 of the 4 arms using consecutively numbered envelopes; randomization was stratified by diabetic status.
	1a.2 Was the allocation sequence concealed until clusters were enrolled and assigned to interventions?			Y
	1a.3 Did baseline differences between intervention groups suggest a problem with the randomization process?			N	Baseline data were similar for patients
	Risk of bias judgement			Low
Bias arising from the timing of identification or recruitment of participants	1b.1 Were all the individual participants identified and recruited (if appropriate) before randomization of clusters?			NA
	1b.2 If N/PN/NI to 1b.1: Is it likely that selection of individual participants was affected by knowledge of the intervention assigned to the cluster?
	1b.3 Were there baseline imbalances that suggest differential identification or recruitment of individual participants between intervention groups?			NA
	Risk of bias judgement			NA	Low
Bias due to deviations from intended interventions	2.1a Were participants aware that they were in a trial?			Y
	2.1b If Y/PY/NI to 2.1a: Were participants aware of their assigned intervention during the trial?			NA	All patients randomized to an intervention arm were provided a wireless home BP monitor (model UA-767PC; A&D Medi- cal Digital Blood Pressure, Tokyo, Japan) and telemedicine de- vice (model 102; Carematix Inc, Chicago, Illinois) and ad- vised to measure their BP once every other day
	2.2 Were carers and people delivering the interventions aware of participants' assigned intervention during the trial?			Y
	2.3 If Y/PY/NI to 2.1b or 2.2: Were there deviations from the intended intervention that arose because of the trial context?			PN	The number of participants at the endpoint was similar in each group
	2.4 If Y/PY to 2.3: Were these deviations likely to have affected the outcome?			NA
	2.5 If Y/PY/NI to 2.4: Were these deviations from intended intervention balanced between groups?			NA
	2.6 Was an appropriate analysis used to estimate the effect of assignment to intervention?			Y	Patients were evaluated based on the initial randomization group; 591 patients were included in the analyses (Figure 1). All available data, including data from participants who sub- sequently discontinued the study, were used for analyses. All analyses were conducted with full likelihood methods, which are valid under a missing data framework in which the miss- ing values are dependent on interv…
	2.7 If N/PN/NI to 2.6: Was there potential for a substantial impact (on the result) of the failure to analyse participants in the group to which they were randomized ?			NA
	Risk of bias judgement			Low
Bias due to missing outcome data	3.1a Were data for this outcome available for all clusters that recruited participants?			Y	No crossover among study groups oc- curred. No study-related adverse events occurred in any intervention group. Overall, BP measurements were avail- able for 503 patients (85%) at 18 months of follow-up (Figure 1). Completion rates of the 18-month fol- low-up were similar across groups (83%-89%).
	3.1b Were data for this outcome available for all, or nearly all, participants within clusters?			NA
	3.2 If N/PN/NI to 3.1a or 3.1b: Is there evidence that the result was not biased by missing data?			NA
	3.3 If N/PN to 3.2 Could missingness in the outcome depend on its true value?			NA	NA
	3.4 If Y/PY/NI to 3.3: Is it likely that missingness in the outcome depended on its true value?
	Risk of bias judgement			Low
Bias in measurement of the outcome	4.1 Was the method of measuring the outcome inappropriate?			N	At each measurement point, a research assistant masked to intervention arms asked patients to rest for 5 min- utes before obtaining 2 BP measurements using a digital sphyg- momanometer.
	4.2 Could measurement or ascertainment of the outcome have differed between intervention groups?			N
	4.3a If N/PN/NI to 4.1 and 4.2: Were outcome assessors aware that a trial was taking place?			N	At each measurement point, a research assistant masked to intervention arms asked patients to rest for 5 min- utes before obtaining 2 BP measurements using a digital sphyg- momanometer.1
	4.3b If Y/PY/NI to 4.3a: Were outcome assessors aware of the intervention received by study participants?			NA
	4.4 If Y/PY/NI to 4.3b: Could assessment of the outcome have been influenced by knowledge of intervention received?			NA	NA
	4.5 If Y/PY/NI to 4.4: Is it likely that assessment of the outcome was influenced by knowledge of intervention received?
	Risk of bias judgement			Low
Bias in selection of the reported result	5.1 Were the data that produced this result analysed in accordance with a pre-specified analysis plan that was finalized before unblinded outcome data were available for analysis?			Y	Patients were evaluated based on the initial randomization group; 591 patients were included in the analyses (Figure 1). All available data, including data from participants who sub- sequently discontinued the study, were used for analyses. All analyses were conducted with full likelihood methods, which are valid under a missing data framework in which the miss- ing values are dependent on interv…
	5.2 ... multiple eligible outcome measurements (e.g. scales, definitions, time points) within the outcome domain?			N	No crossover among study groups oc- curred. No study-related adverse events occurred in any intervention group. Overall, BP measurements were avail- able for 503 patients (85%) at 18 months of follow-up (Figure 1). Completion rates of the 18-month fol- low-up were similar across groups (83%-89%).
	5.3 ... multiple eligible analyses of the data?			N	The statistical methods are clearly described
	Risk of bias judgement
Overall bias	Risk of bias judgement			Low
Unique ID	72	Study ID	Bove A. A. 2013	Assessor	MLL
Ref or Label	American Heart Journal Volume 165, Number 4	Aim	assignment to intervention (the 'intention-to-treat' effect)
Experimental	SMS+DS+CIS	Comparator	None	Source	Journal article(s); Trial protocol
Outcome	change in BP,BP control	Results	change in mean difference ± SD,percentages of BP control	Weight	1
Domain	Signalling question			Response	Comments
Bias arising from the randomization process	1a.1 Was the allocation sequence random?			Y	Consecutive patients were assigned a random number from a random number list. Patients assigned odd numbers were placed in the control group, and patients assigned even numbers were placed in the telemedicine group.
	1a.2 Was the allocation sequence concealed until clusters were enrolled and assigned to interventions?			Y
	1a.3 Did baseline differences between intervention groups suggest a problem with the randomization process?			N	The proportion of subjects who reached goal BP was the same in the control and telemedicine groups. Reduction in systolic and diastolic BP tended to be greater in the telemedicine group compared with controls, but the differences were not significant.No significant demographic differences were noted between control and telemedicine subjects.
	Risk of bias judgement			Low	allocation sequence and allocation sequence concealed was random and baseline differences between intervention groups did not suggest a problem with the randomization process.
Bias arising from the timing of identification or recruitment of participants	1b.1 Were all the individual participants identified and recruited (if appropriate) before randomization of clusters?			NA
	1b.2 If N/PN/NI to 1b.1: Is it likely that selection of individual participants was affected by knowledge of the intervention assigned to the cluster?
	1b.3 Were there baseline imbalances that suggest differential identification or recruitment of individual participants between intervention groups?			NA
	Risk of bias judgement			NA	Low
Bias due to deviations from intended interventions	2.1a Were participants aware that they were in a trial?			Y
	2.1b If Y/PY/NI to 2.1a: Were participants aware of their assigned intervention during the trial?			NA	The study was under a real-world condition and the masking method was not implemented.
	2.2 Were carers and people delivering the interventions aware of participants' assigned intervention during the trial?			Y
	2.3 If Y/PY/NI to 2.1b or 2.2: Were there deviations from the intended intervention that arose because of the trial context?			Y	The study was conducted over a 4-year period. We recruited 241 subjects, of which 206 completed the 6- month study.
	2.4 If Y/PY to 2.3: Were these deviations likely to have affected the outcome?			N	The proportion of subjects who reached goal BP was the same in the control and telemedicine groups. Reduction in systolic and diastolic BP tended to be greater in the telemedicine group compared with controls, but the differences were not significant.No significant demographic differences were noted between control and telemedicine subjects.
	2.5 If Y/PY/NI to 2.4: Were these deviations from intended intervention balanced between groups?			NA
	2.6 Was an appropriate analysis used to estimate the effect of assignment to intervention?			N	The study was conducted over a 4-year period. We recruited 241 subjects, of which 206 completed the 6- month study,but not imput.
	2.7 If N/PN/NI to 2.6: Was there potential for a substantial impact (on the result) of the failure to analyse participants in the group to which they were randomized ?			N	Not mentioned
	Risk of bias judgement			Some concerns
Bias due to missing outcome data	3.1a Were data for this outcome available for all clusters that recruited participants?			Y	The study was conducted over a 4-year period. We recruited 241 subjects, of which 206 completed the 6- month study.
	3.1b Were data for this outcome available for all, or nearly all, participants within clusters?			NA
	3.2 If N/PN/NI to 3.1a or 3.1b: Is there evidence that the result was not biased by missing data?			NA
	3.3 If N/PN to 3.2 Could missingness in the outcome depend on its true value?			NA	NA
	3.4 If Y/PY/NI to 3.3: Is it likely that missingness in the outcome depended on its true value?
	Risk of bias judgement			Low
Bias in measurement of the outcome	4.1 Was the method of measuring the outcome inappropriate?			N	The measurement method is clear
	4.2 Could measurement or ascertainment of the outcome have differed between intervention groups?			Y	The data were monitored by a monitor in the intervention group, and the control group measured the data by themselves
	4.3a If N/PN/NI to 4.1 and 4.2: Were outcome assessors aware that a trial was taking place?			NA
	4.3b If Y/PY/NI to 4.3a: Were outcome assessors aware of the intervention received by study participants?			NA
	4.4 If Y/PY/NI to 4.3b: Could assessment of the outcome have been influenced by knowledge of intervention received?			NA	NA
	4.5 If Y/PY/NI to 4.4: Is it likely that assessment of the outcome was influenced by knowledge of intervention received?
	Risk of bias judgement			High
Bias in selection of the reported result	5.1 Were the data that produced this result analysed in accordance with a pre-specified analysis plan that was finalized before unblinded outcome data were available for analysis?			NI
	5.2 ... multiple eligible outcome measurements (e.g. scales, definitions, time points) within the outcome domain?			NI	Not mentioned.
	5.3 ... multiple eligible analyses of the data?			N	A clear description of the statistical method
	Risk of bias judgement				Towards null
Overall bias	Risk of bias judgement			Some concerns
Unique ID	75	Study ID	Morawski K. 2018	Assessor	MLL
Ref or Label	JAMA Intern Med. doi:10.1001/jamainternmed.2018.0447	Aim	assignment to intervention (the 'intention-to-treat' effect)
Experimental	SMS+DS+CIS	Comparator	None	Source	Journal article(s); Trial protocol
Outcome	change in self-reported medi_x005f_x0002_cation adherence,change in BP	Results	change in mean difference ± SD	Weight	1
Domain	Signalling question			Response	Comments
Bias arising from the randomization process	1a.1 Was the allocation sequence random?			Y	Random number generator.Study participants and study staff interacting with patients were not blinded to group assignment.
	1a.2 Was the allocation sequence concealed until clusters were enrolled and assigned to interventions?			Y
	1a.3 Did baseline differences between intervention groups suggest a problem with the randomization process?			N	The base_x005f_x0002_line characteristics of the intervention arm were generally similar to those of the controls.Sex, race/ethnicity, BMI,and baseline adherencewerewell balanced between the 2 arms.
	Risk of bias judgement			Low
Bias arising from the timing of identification or recruitment of participants	1b.1 Were all the individual participants identified and recruited (if appropriate) before randomization of clusters?			NA
	1b.2 If N/PN/NI to 1b.1: Is it likely that selection of individual participants was affected by knowledge of the intervention assigned to the cluster?
	1b.3 Were there baseline imbalances that suggest differential identification or recruitment of individual participants between intervention groups?			NA
	Risk of bias judgement			NA	Low
Bias due to deviations from intended interventions	2.1a Were participants aware that they were in a trial?			Y
	2.1b If Y/PY/NI to 2.1a: Were participants aware of their assigned intervention during the trial?			NA	Study participants and study staff interacting with patients were not blinded to group assignment.
	2.2 Were carers and people delivering the interventions aware of participants' assigned intervention during the trial?			Y
	2.3 If Y/PY/NI to 2.1b or 2.2: Were there deviations from the intended intervention that arose because of the trial context?			PN	The study was under a real-world condition and the masking method was not implemented.
	2.4 If Y/PY to 2.3: Were these deviations likely to have affected the outcome?			NA
	2.5 If Y/PY/NI to 2.4: Were these deviations from intended intervention balanced between groups?			NA
	2.6 Was an appropriate analysis used to estimate the effect of assignment to intervention?			Y	We conducted our analyses using intention-to-treat principles.
	2.7 If N/PN/NI to 2.6: Was there potential for a substantial impact (on the result) of the failure to analyse participants in the group to which they were randomized ?			NA
	Risk of bias judgement			Low
Bias due to missing outcome data	3.1a Were data for this outcome available for all clusters that recruited participants?			Y	The data collection process was clear, and the dropout rates were similar between the two groups
	3.1b Were data for this outcome available for all, or nearly all, participants within clusters?			NA
	3.2 If N/PN/NI to 3.1a or 3.1b: Is there evidence that the result was not biased by missing data?			NA
	3.3 If N/PN to 3.2 Could missingness in the outcome depend on its true value?			NA	NA
	3.4 If Y/PY/NI to 3.3: Is it likely that missingness in the outcome depended on its true value?
	Risk of bias judgement			Low	We sought to enroll at least 390 patients to have 80% power to detect a 5-mm Hg difference in systolic blood pressure be tween treatment arms, with an α of .05, even with a 20% loss to follow up or a standard deviation of up to 17 mm Hg.This sample size also provided 87% power to de tect a 0.5-point difference in adherence between the groups assuming a standard deviation of 1.6,15 a similar loss …
Bias in measurement of the outcome	4.1 Was the method of measuring the outcome inappropriate?			N
	4.2 Could measurement or ascertainment of the outcome have differed between intervention groups?			N
	4.3a If N/PN/NI to 4.1 and 4.2: Were outcome assessors aware that a trial was taking place?			N
	4.3b If Y/PY/NI to 4.3a: Were outcome assessors aware of the intervention received by study participants?			NA
	4.4 If Y/PY/NI to 4.3b: Could assessment of the outcome have been influenced by knowledge of intervention received?			NA	NA
	4.5 If Y/PY/NI to 4.4: Is it likely that assessment of the outcome was influenced by knowledge of intervention received?
	Risk of bias judgement			Low
Bias in selection of the reported result	5.1 Were the data that produced this result analysed in accordance with a pre-specified analysis plan that was finalized before unblinded outcome data were available for analysis?			NI
	5.2 ... multiple eligible outcome measurements (e.g. scales, definitions, time points) within the outcome domain?			PN	Study participants were asked to provide 2 measurements that were taken 5 minutes apart, in accordance with professional society guidelines,18 and blood pressure was calculated as the average of these mea surements. Patients were instructed to perform all blood pres sure measurements in a seated position and at least 30 min utes after smoking, eating, drinking caffeinated drinks, or physical acti…
	5.3 ... multiple eligible analyses of the data?			PN	A clear description of the statistical method
	Risk of bias judgement				Towards null
Overall bias	Risk of bias judgement			Some concerns	Study participants and study staff interacting with pa tients were not blinded to group assignment.
Unique ID	84	Study ID	Dejesus, R. S. 2009	Assessor	MLL
Ref or Label	Vascular Health and Risk Management 2009:5 705–711	Aim	assignment to intervention (the 'intention-to-treat' effect)
Experimental	SMS,SMS	Comparator	None	Source
Outcome	change in BP,BP control	Results	change in mean difference ,percentages of BP control,95% CI	Weight	1
Domain	Signalling question			Response	Comments
Bias arising from the randomization process	1a.1 Was the allocation sequence random?			Y	each of the participant was randomized to one of three groups with two arms using practice care models and the third arm serving as control group.
	1a.2 Was the allocation sequence concealed until clusters were enrolled and assigned to interventions?			PY
	1a.3 Did baseline differences between intervention groups suggest a problem with the randomization process?			N	There was no difference in baseline mean systolic and diastolic blood pressure among the three groups.
	Risk of bias judgement			Low
Bias arising from the timing of identification or recruitment of participants	1b.1 Were all the individual participants identified and recruited (if appropriate) before randomization of clusters?			NA
	1b.2 If N/PN/NI to 1b.1: Is it likely that selection of individual participants was affected by knowledge of the intervention assigned to the cluster?
	1b.3 Were there baseline imbalances that suggest differential identification or recruitment of individual participants between intervention groups?			NA
	Risk of bias judgement			NA	Low
Bias due to deviations from intended interventions	2.1a Were participants aware that they were in a trial?			Y
	2.1b If Y/PY/NI to 2.1a: Were participants aware of their assigned intervention during the trial?			NA	The study was under a real-world condition and the masking method was not implemented.
	2.2 Were carers and people delivering the interventions aware of participants' assigned intervention during the trial?			Y
	2.3 If Y/PY/NI to 2.1b or 2.2: Were there deviations from the intended intervention that arose because of the trial context?			PN	The study was under a real-world condition and the masking method was not implemented.
	2.4 If Y/PY to 2.3: Were these deviations likely to have affected the outcome?			NA
	2.5 If Y/PY/NI to 2.4: Were these deviations from intended intervention balanced between groups?			NA
	2.6 Was an appropriate analysis used to estimate the effect of assignment to intervention?			Y	Table 1 was prepared using all available data with intention-to-treat analysis.
	2.7 If N/PN/NI to 2.6: Was there potential for a substantial impact (on the result) of the failure to analyse participants in the group to which they were randomized ?			NA
	Risk of bias judgement			Low
Bias due to missing outcome data	3.1a Were data for this outcome available for all clusters that recruited participants?			PY	Seven patients randomized to group A attended the class; only five returned after six months for blood pressure recheck. Ten patients in group B attended the class and took home an automated blood pressure device; seven returned after six months. Of the 18 patients randomized to Group C, 12 returned, one died, and two were too ill to leave home.
	3.1b Were data for this outcome available for all, or nearly all, participants within clusters?			NA
	3.2 If N/PN/NI to 3.1a or 3.1b: Is there evidence that the result was not biased by missing data?			NA
	3.3 If N/PN to 3.2 Could missingness in the outcome depend on its true value?			NA	NA
	3.4 If Y/PY/NI to 3.3: Is it likely that missingness in the outcome depended on its true value?
	Risk of bias judgement			Low
Bias in measurement of the outcome	4.1 Was the method of measuring the outcome inappropriate?			N	The measurement method is clear
	4.2 Could measurement or ascertainment of the outcome have differed between intervention groups?			PN
	4.3a If N/PN/NI to 4.1 and 4.2: Were outcome assessors aware that a trial was taking place?			PN	Both groups of patients were measured at the same time by same assessors
	4.3b If Y/PY/NI to 4.3a: Were outcome assessors aware of the intervention received by study participants?			NA
	4.4 If Y/PY/NI to 4.3b: Could assessment of the outcome have been influenced by knowledge of intervention received?			NA	NA
	4.5 If Y/PY/NI to 4.4: Is it likely that assessment of the outcome was influenced by knowledge of intervention received?
	Risk of bias judgement			Low	The study focused on models, participants’ use of pharmacologic therapy for blood pressure control was not captured.
Bias in selection of the reported result	5.1 Were the data that produced this result analysed in accordance with a pre-specified analysis plan that was finalized before unblinded outcome data were available for analysis?			NI
	5.2 ... multiple eligible outcome measurements (e.g. scales, definitions, time points) within the outcome domain?			N	Clear observation time points
	5.3 ... multiple eligible analyses of the data?			N	A clear description of the statistical method
	Risk of bias judgement				Unpredictable
Overall bias	Risk of bias judgement			Some concerns
Unique ID	97	Study ID	Hunt, J. S. 2008	Assessor	MLL
Ref or Label	J Gen Intern Med 23(12):1966–72 DOI: 10.1007/s11606-008-0791-x	Aim	assignment to intervention (the 'intention-to-treat' effect)
Experimental	SMS+DSD+DS	Comparator	None	Source	Journal article(s); Trial protocol
Outcome	change in BP,BP control	Results	change in mean difference ,percentages of BP control	Weight	1
Domain	Signalling question			Response	Comments
Bias arising from the randomization process	1a.1 Was the allocation sequence random?			Y	Subjects were randomly assigned, with equal allocation and without estrictions, to intervention or control using a computer-generated random sequence.
	1a.2 Was the allocation sequence concealed until clusters were enrolled and assigned to interventions?			NI
	1a.3 Did baseline differences between intervention groups suggest a problem with the randomization process?			PN	The intervention and control arms were comparable with respect to age, gender, education, insurance, body mass index, smoking status, prevalence of chronic illness, and baseline blood pressure with the exception of history of stroke
	Risk of bias judgement			Some concerns
Bias arising from the timing of identification or recruitment of participants	1b.1 Were all the individual participants identified and recruited (if appropriate) before randomization of clusters?			NA
	1b.2 If N/PN/NI to 1b.1: Is it likely that selection of individual participants was affected by knowledge of the intervention assigned to the cluster?
	1b.3 Were there baseline imbalances that suggest differential identification or recruitment of individual participants between intervention groups?			NA
	Risk of bias judgement			NA	Low
Bias due to deviations from intended interventions	2.1a Were participants aware that they were in a trial?			Y
	2.1b If Y/PY/NI to 2.1a: Were participants aware of their assigned intervention during the trial?			NA	Based on the nature of the intervention, participant blinding was not possible.
	2.2 Were carers and people delivering the interventions aware of participants' assigned intervention during the trial?			N
	2.3 If Y/PY/NI to 2.1b or 2.2: Were there deviations from the intended intervention that arose because of the trial context?			Y	A total of 191 subjects (41%) withdrew from the study following randomization, 88 (38.3%) from the intervention arm and 103 (44.2%) from the control
	2.4 If Y/PY to 2.3: Were these deviations likely to have affected the outcome?			N	Detailed Analyses published elsewhere demonstrate that the groups remained comparable despite withdrawal.
	2.5 If Y/PY/NI to 2.4: Were these deviations from intended intervention balanced between groups?			NA
	2.6 Was an appropriate analysis used to estimate the effect of assignment to intervention?			Y	If a subject failed to attend the exit visit despite multiple contact attempts (i.e., drop out), a chart review was conducted to extract the last available clinic blood pressure for intention-to-treat (ITT) analysis
	2.7 If N/PN/NI to 2.6: Was there potential for a substantial impact (on the result) of the failure to analyse participants in the group to which they were randomized ?			NA
	Risk of bias judgement			Some concerns	Based on the nature of the intervention, participant blinding was not possible.
Bias due to missing outcome data	3.1a Were data for this outcome available for all clusters that recruited participants?			N	A total of 191 subjects (41%) withdrew from the study following randomization, 88 (38.3%) from the intervention arm and 103 (44.2%) from the control.
	3.1b Were data for this outcome available for all, or nearly all, participants within clusters?			NA
	3.2 If N/PN/NI to 3.1a or 3.1b: Is there evidence that the result was not biased by missing data?			Y	Detailed Analyses published elsewhere demonstrate that the groups remained comparable despite withdrawal.
	3.3 If N/PN to 3.2 Could missingness in the outcome depend on its true value?			NA	NA
	3.4 If Y/PY/NI to 3.3: Is it likely that missingness in the outcome depended on its true value?
	Risk of bias judgement			Low	Detailed Analyses published elsewhere demonstrate that the groups remained comparable despite withdrawal.
Bias in measurement of the outcome	4.1 Was the method of measuring the outcome inappropriate?			N	The measurement method is clear
	4.2 Could measurement or ascertainment of the outcome have differed between intervention groups?			N	At study end, subjects attended open clinic sessions in which blood pressure was assessed by registered nurses blinded to subjects’ andomization allocation.
	4.3a If N/PN/NI to 4.1 and 4.2: Were outcome assessors aware that a trial was taking place?			N
	4.3b If Y/PY/NI to 4.3a: Were outcome assessors aware of the intervention received by study participants?			NA
	4.4 If Y/PY/NI to 4.3b: Could assessment of the outcome have been influenced by knowledge of intervention received?			NA	NA
	4.5 If Y/PY/NI to 4.4: Is it likely that assessment of the outcome was influenced by knowledge of intervention received?
	Risk of bias judgement			Low
Bias in selection of the reported result	5.1 Were the data that produced this result analysed in accordance with a pre-specified analysis plan that was finalized before unblinded outcome data were available for analysis?			NI	Not mentioned
	5.2 ... multiple eligible outcome measurements (e.g. scales, definitions, time points) within the outcome domain?			N	Clear observation time points
	5.3 ... multiple eligible analyses of the data?			N	A clear description of the statistical method
	Risk of bias judgement				Favours experimental
Overall bias	Risk of bias judgement			High
Unique ID	94	Study ID	Green, B. B. 2014	Assessor	MLL
Ref or Label	2014 American Journal of Preventive Medicine	Aim	assignment to intervention (the 'intention-to-treat' effect)
Experimental	SMS+CIS+DSD	Comparator	SMS	Source	Journal article(s); Trial protocol
Outcome	change in BP,CVD risk,weight,BP control,Weight loss ＞4 kg	Results	change in mean difference±SD ,percentages of BP control,percentages of weight loss ＞4 kg	Weight	1
Domain	Signalling question			Response	Comments
Bias arising from the randomization process	1a.1 Was the allocation sequence random?			Y	Participants were randomized to UC or Web-dietitian (WD) care using a stratified block randomization design.
	1a.2 Was the allocation sequence concealed until clusters were enrolled and assigned to interventions?			NI
	1a.3 Did baseline differences between intervention groups suggest a problem with the randomization process?			N	Baseline rather than current age was used to avoid bias associated with patients aging into a higher risk category over the study period.
	Risk of bias judgement			Some concerns
Bias arising from the timing of identification or recruitment of participants	1b.1 Were all the individual participants identified and recruited (if appropriate) before randomization of clusters?			NA
	1b.2 If N/PN/NI to 1b.1: Is it likely that selection of individual participants was affected by knowledge of the intervention assigned to the cluster?
	1b.3 Were there baseline imbalances that suggest differential identification or recruitment of individual participants between intervention groups?			NA
	Risk of bias judgement			NA	Low
Bias due to deviations from intended interventions	2.1a Were participants aware that they were in a trial?			N
	2.1b If Y/PY/NI to 2.1a: Were participants aware of their assigned intervention during the trial?			NA	Participants were randomized to UC or Web-dietitian (WD) care using a stratified block randomization design.
	2.2 Were carers and people delivering the interventions aware of participants' assigned intervention during the trial?			NI
	2.3 If Y/PY/NI to 2.1b or 2.2: Were there deviations from the intended intervention that arose because of the trial context?			Y	Of 101 enrolled patients, 90 completed the 6-month follow-up visit.
	2.4 If Y/PY to 2.3: Were these deviations likely to have affected the outcome?			N
	2.5 If Y/PY/NI to 2.4: Were these deviations from intended intervention balanced between groups?			NA
	2.6 Was an appropriate analysis used to estimate the effect of assignment to intervention?			Y	The analysis used a complete-case approach, excluding participants who did not return for a follow-up visit.
	2.7 If N/PN/NI to 2.6: Was there potential for a substantial impact (on the result) of the failure to analyse participants in the group to which they were randomized ?			NA
	Risk of bias judgement			Some concerns
Bias due to missing outcome data	3.1a Were data for this outcome available for all clusters that recruited participants?			Y	Of 101 enrolled patients, 90 completed the 6-month follow-up visit.
	3.1b Were data for this outcome available for all, or nearly all, participants within clusters?			NA
	3.2 If N/PN/NI to 3.1a or 3.1b: Is there evidence that the result was not biased by missing data?			NA
	3.3 If N/PN to 3.2 Could missingness in the outcome depend on its true value?			NA	NA
	3.4 If Y/PY/NI to 3.3: Is it likely that missingness in the outcome depended on its true value?
	Risk of bias judgement			Low
Bias in measurement of the outcome	4.1 Was the method of measuring the outcome inappropriate?			N	Linear regression models were used to estimate differences between groups in mean change from baseline for the continuous primary outcomes of BP, weight, and CVD risk score adjusted for sex and baseline value. Generalized linear regression models with a log link were used to estimate intervention effects on binary outcomes, BP control (adjusting for sex, baseline systolic BP, and BMI) and losing …
	4.2 Could measurement or ascertainment of the outcome have differed between intervention groups?			N
	4.3a If N/PN/NI to 4.1 and 4.2: Were outcome assessors aware that a trial was taking place?			NI
	4.3b If Y/PY/NI to 4.3a: Were outcome assessors aware of the intervention received by study participants?			NA
	4.4 If Y/PY/NI to 4.3b: Could assessment of the outcome have been influenced by knowledge of intervention received?			NI	NI
	4.5 If Y/PY/NI to 4.4: Is it likely that assessment of the outcome was influenced by knowledge of intervention received?
	Risk of bias judgement			High
Bias in selection of the reported result	5.1 Were the data that produced this result analysed in accordance with a pre-specified analysis plan that was finalized before unblinded outcome data were available for analysis?			NI
	5.2 ... multiple eligible outcome measurements (e.g. scales, definitions, time points) within the outcome domain?			Y
	5.3 ... multiple eligible analyses of the data?			Y	Increases in daily fruit and vegetable intake were statisti cally significant in the WD group compared to the UC group (adjusted net difference¼2.3 servings/day, po0.01).
	Risk of bias judgement
Overall bias	Risk of bias judgement			High

## Sheet: Check
Basic information													Domain 1a. Randomization process										Domain 1b: Risk of bias arising from the timing of identification or recruitment of participants											Domain 2. Deviations from intended interventions
Time	Unique ID	Assessor	Study ID	Reference	Experimental	Comparator	Outcome	Results	Aim	Effect of adhering to intervention?	Weight	Sources	1a.1	1a.2	Note for 1a.1&1a.2	1a.3	Note for 1a.3	1a.0 Algorithm result	1a.0 Assessor's Judgement	1a.0 General note	1a.0 Optional Question	1a.0 Note for optional question	1b.1	Note for 1b.1	1b.2	Note for 1b.2	1b.3	Note for 1b.3	1b.0 Algorithm result	1b.0 Assessor's Judgement	1b.0 General note	1b.0 Optional Question	1b.0 Note for optional question	2.1a	Note for 2.1a	2.1b (2.1)	2.2	Note for 2.1b&2.2	2.3	Note for 2.3	2.4	Note for 2.4	2.5	Note for 2.5	2.6	Note for 2.6	2.7	Note for 2.7	2.0 Algorithm result
2023/11/24 23.35	6	wu	Anderegg, M. D. 2018	Pharmacotherapy: The Journal of Human Pharmacology and Drug Therapy. 2018, 38(3): 309-318.	SMS+DS+CIS	None	change in BP average	change in BP control	assignment to intervention (the 'intention-to-treat' effect)	NA	1	Journal article(s)	Y	Y	Patient lists were then submitted to the biostatistician who randomized the list. The study coordinator then selected patients in order from the randomized list to avoid selection bias. All patients who agreed to participate signed written informed consent.	N	Baseline information are similar	Low	Low	See algorithm.			Y	Patient lists were then submitted to the biostatistician who randomized the list.	NA		N	Baseline information are similar	Low	Low	See algorithm.			Y	All patients who agreed to participate signed written informed consent.	PY	Y	Dropout rates were similar in both groups	NI		NA		NA		Y	Blood pressure was assumed to be uncontrolled if a BP value was missing at 9 months. This approach has been used in many trials and is a conservative method to recognize that if a patient missed the visit, BP was more likely to be uncontrolled than controlled	NA		Some concerns
2023/11/24 23.36	45	wu	Zhou, H. 2022	JAMA Network Open. 2022;5(12):e2245439. doi:10.1001/jamanetworkopen.2022.45439	SMS	None	change in BP control	change in BP average	assignment to intervention (the 'intention-to-treat' effect)	NA	1		Y	NI	The randomization was undertaken by a statistician (Z.C.) using SAS, version 9.4 (SAS Institute Inc) to generate a random sequence in the coordinating center, which was not involved in the trial and was blind to the communities.	N	Characteristics of the patients in the intervention and control groups were well balanced except for region	Some concerns	Low	See algorithm.			N	After randomization, from October 1, 2018, toMay 31, 2019, participants were recruited and screened for eligibility.	PN		N		Low	Low	See algorithm.			Y		PN	Y	At the beginning of this trial, all of the community primary care physicians who participated received standard training on how to use the platform.	PN		NA		NA		Y	Evaluation of the intervention effect was based on the principle of modified intention to treat.	NA		Low
2023/11/24 23.41	55	wu	Weltermann, B. 2016	Deutsches Ärzteblatt International | Dtsch Arztebl Int 2016; 113: 167–74	SMS	None	change in BP control	change in BP	assignment to intervention (the 'intention-to-treat' effect)	NA	1		NI	NI	Allocation of patients was conducted at cluster level.	N		Some concerns	Some concerns	See algorithm.			NI		PN		N		Low	Low	See algorithm.			Y	All participants provided informed consent.	PY	Y	Practices received a physician manager-focused inter- vention offering strategies for structured hypertension management	PN		NA		NA		Y	Following an intention-to-treat approach (23) the analysis included all study patients with an ABPM at baseline and follow-up expect those with white coat hy- pertension	NA		Low
2023/11/24 23.33	57	wu	Schwalm, J. D. 2019	Published online September 2, 2019 http://dx.doi.org/10.1016/S0140-6736(19)31949-X	SMS+DS+DSD+CIS	SMS	change in cardiovascular disease risk	changes in BP average	assignment to intervention (the 'intention-to-treat' effect)	NA	1	Journal article(s)	Y	Y	A computer-generated, central randomisation system (located at the Population Health Research Institute, Hamilton, ON, Canada), allocated communities (1:1) to either the intervention group or control group.	N		Low	Low	See algorithm.			Y	Each community was randomly assigned after the entire community was screened	NA		N		Low	Low	See algorithm.			Y		Y	Y	Each community was randomly assigned after the entire community was screened, and written consent was obtained to avoid biases in the selection or volunteering of individuals within the intervention and control communities.	PN		NA		NA		Y	An intention-to-treat analysis was done	NA		Low
2023/11/24 23.40	80	wu	Carter, B. L. 2009	Arch Intern Med. 2009 November 23; 169(21): 1996–2002. doi:10.1001/archinternmed.2009.358.	SMS+DS+DSD	None	change in guideline adherence scores,BP,BP control	change in mean difference ±SD,95%CI,percentages of SBP control	assignment to intervention (the 'intention-to-treat' effect)	NA	1	Journal article(s); Trial protocol	Y	NI	This was a prospective, cluster-randomized controlled trial,randomized to either control (n=3) or intervention (n=3) group using a table of random numbers.	N	The research nurses were trained to measure BP using standardized guidelines and certified to properly measure BP at baseline and then once yearly.	Some concerns	Some concerns	See algorithm.			Y		NA		NI		Some concerns	Some concerns	See algorithm.			Y	Patients in the active study groups provided written informed consent.	N	NI	In six community-based family medicine residency programs in Davenport, Des Moines (2 offices), Mason City, Sioux City and Waterloo, Iowa, randomized to either control (n=3) or intervention (n=3) group using a table of random numbers.	Y	we repeated our analysis under a scenario that all 70 subjects who dropped out had uncontrolled BP at the end of the study.	Y	BP control rates in the intervention and control groups would be 52.6% and 24.8%, respectively, (adjusted OR 3.2; CI: 2.0, 5.2, p<0.001). More pessimistically, we considered the scenario where all 34 dropouts in the intervention group had uncontrolled BP and all 36 dropouts in the control group had controlled BP. In this situation, the respective BP control rates would be 52.6% and 41.9%, (adjust…	N	BP control rates in the intervention and control groups would be 52.6% and 24.8%, respectively, (adjusted OR 3.2; CI: 2.0, 5.2, p<0.001). More pessimistically, we considered the scenario where all 34 dropouts in the intervention group had uncontrolled BP and all 36 dropouts in the control group had controlled BP. In this situation, the respective BP control rates would be 52.6% and 41.9%, (adjust…	Y	However, we included clinic as a random effect in our analyses of response variables, consistent with the study design. For continuous responses (BP), likelihood-based mixed models with random patient and clinic effects were fit in SAS Proc Mixed to incorporate all available data from baseline through 6 months in an intention-to-treat analysis. For BP control, a Generalized Estimating Equation (G…	NA		High
2023/11/24 23.39	99	wu	Jafar, T. H. 2022	PLoS Med 19(6): e1004026.	SMS+DS+DSD	None	change in BP	change in mean difference±SD	assignment to intervention (the 'intention-to-treat' effect)	NA	1	Journal article(s); Trial protocol	Y	NI	We used computer-generated codes to randomly assign 4 clinics to the multicomponent inter_x005f_x0002_vention and 4 to usual care.	NI		Some concerns	Some concerns	See algorithm.			N	Thus, the patients knew the group to which their practice was assigned at enrollment.	NI		Y	All participants were assessed in the clinic by trained CRC independent to treatment at 1-year Notwithstanding the modifi_x005f_x0002_cation, the analysis on the original primary outcome of patient-level change from baseline in SBP is reported in a sensitivity analysis.	High	High	See algorithm.			Y	Informed consent was signed by all participants before screening.	N	N	An independent Data Safety and Monitoring Committee reviewed the trial conduct. Funders had no role in the design, conduct, analysis, interpretation, or reporting of results.	NA		NA		NA		Y	All analyses were performed based on the intention-to-treat (ITT) principle.	NA		Low
2023/11/24 20.04	18	wu	Yue M. 2022	International Journal ofNursing Studies 134 (2022) 104313	SMS+DSD	None	change in rate of BP control	changes in self care,bodyweight,waist circumference, BMI	assignment to intervention (the 'intention-to-treat' effect)	NA	1	Journal article(s)	Y	Y	The randomisation sequence was generated with an online randomisation program (http://www.randomization.com/) by a re-search assistant who was not involved in the study.A labelled card indi-cating the random group allocation (1, intervention group; 2, control group) was placed into sequentially numbered, opaque, sealed envelopes by the research assistant. Each participant was given an envelope on…	N	The participants in the two groups were comparable at baseline (Table 2).	Low	Low	See algorithm			NA		NA		NA		NA	NA				PY	Apart from the usual care, the participants in the intervention group received a 12-week SNS intervention. This intervention involved six weekly individual education and consultation sessions and a series of smartphone-enhanced self-care activities on such topics as health- related decision-making, self-monitoring of BP, weight control, reduc- ing sodium intake, healthy diets, actively engaging i…		PY		PN	The drop-out rate of the intervention group was 10% (n = 11) and that of the control group was 8% (n = 8). All 210 participants were included in the GEE analysis (Fig. 1). Of the 105 participants in the intervention group, 98 (93.3%) attended all six indi- vidual education and consultation sessions.	NA		NA		Y	The intention-to-treat principle was adopted in the data analysis to preserve the integrity of the randomisation process.	NA		Low
2023/11/24 20.52	43	wu	Perl, S. 2016	American Journal of Hypertension	SMS	None	change in BP average	change in home BP	assignment to intervention (the 'intention-to-treat' effect)	NA	1	Journal article(s)	NI	NI		N	Baseline data for the 2 groups were similar (Table 1).	Some concerns	Some concerns	See algorithm.			NA		NA		NA		NA	NA				PY	For the program, nurses in the management of hyperten- sion were trained in special courses and doctors attended train-the-trainer seminars organized by the Austrian Medical Association in cooperation with the Medical University of Graz.		PY		PN	The dropout rates were similar in both groups	NA		NA		PY	We randomized 256 patients in 13 centers to 2 groups: 137 to G-I with educational course at T-0 and 119 to G-II with the educational course at T-6.	NA		Low
2023/11/24 20.32	46	wu	Zhang, J. 2021	Ann Palliat Med 2021;10(12):12149-12158	SMS+CIS	Common	change in self-efficacy	change in BP control	assignment to intervention (the 'intention-to-treat' effect)	NA	1		NI	NI	A total of 120 elderly hypertensive patients admitted to our hospital from June 2020 to March 2021 were selected using a convenient sampling method then divided into a control group and observation group based on odd and even numbers of their admission order, with 60 patients in each group and allocation ratio is 1:1.	N	The comparison of baseline data, self-efficacy and self-management behavior between the two groups of patients after intervention is shown in Tables 1-3. The results showed that there are no statistical differences between the two groups in gender ratios and age.	Some concerns	Some concerns	See algorithm			NA		NA		NA		NA	NA				PY	In the experimental group, RAM nursing procedures were used throughout the entire nursing process on the basis of routine care		NI		PN		NA		NA		NI		PN	SPSS20.0 statistical software was used for data analysis. Measurement data conforming to the normal distribution were expressed as mean ± standard deviation (x±s), and t-test was performed for comparison between groups. The count data were expressed by the number of cases and percentage (%), and the comparison between groups was performed by the χ² test. The inspection level α=0.05, and P<0.05 in…	Some concerns
2023/11/24 20.48	61	wu	Qudah, B. 2016	Int J Clin Pharm DOI 10.1007/s11096-016-0317-2	SMS+DS+DSD	None	change in BP control	change in BP average	assignment to intervention (the 'intention-to-treat' effect)	NA	1		Y	PN	Random allocation was performed by the pharmacist by assigning number to each patient in the blocks and then selecting every other number for each study arm.Allocation wasn’t concealed.	N	Baseline demographics were comparable for both study arms with no significant difference among patients as shown in Table 1.	High	Some concerns	See algorithm	Towards null		NA		NA		NA		NA	NA				Y	Patients in the control arm received the same medical care as those in the intervention arm with the exception of the coordinated input from the pharmacist. Baseline weekly home BP readings were obtained from patients in the control arm on enrollment and at the end of the study without providing any recommendations or interventions. Patients in the control arm were met once monthly and compliance…		Y		PN	These were randomly allo- cated as follows: 29 patients in the intervention arm and 27 patients in the control arm. Four patients were lost to fol- low up; as one patient in the control arm was transferred to another dialysis unit and another patient in the intervention arm travelled for transplantation, while two other patients died during the study one from each arm.	NA		NA		NI		PN		Some concerns
2023/11/24 20.54	64	wu	Bosworth, H. B. 2011	ARCH INTERN MED/VOL 171 (NO. 13), JULY 11, 2011	SMS+DSD+CIS	None	change in BP control	change in BP average	assignment to intervention (the 'intention-to-treat' effect)	NA	1		Y	Y	A research assistant sent recruitment letters to eligible pa- tients, contacted patients by telephone, and arranged an in- person meeting at the patient’s next primary care provider visit to obtain informed consent and conduct a baseline interview. Consenting patients were then randomized to 1 of the 4 arms using consecutively numbered envelopes; randomization was stratified by diabetic status.	N	Baseline data were similar for patients	Low	Low	See algorithm.			NA		NA		NA		NA	NA				Y	All patients randomized to an intervention arm were provided a wireless home BP monitor (model UA-767PC; A&D Medi- cal Digital Blood Pressure, Tokyo, Japan) and telemedicine de- vice (model 102; Carematix Inc, Chicago, Illinois) and ad- vised to measure their BP once every other day		Y		PN	The number of participants at the endpoint was similar in each group	NA		NA		Y	Patients were evaluated based on the initial randomization group; 591 patients were included in the analyses (Figure 1). All available data, including data from participants who sub- sequently discontinued the study, were used for analyses. All analyses were conducted with full likelihood methods, which are valid under a missing data framework in which the miss- ing values are dependent on interv…	NA		Low
2023/11/24 20.55	72	wu	Bove A. A. 2013	American Heart Journal Volume 165, Number 4	SMS+DS+CIS	None	change in BP,BP control	change in mean difference ± SD,percentages of BP control	assignment to intervention (the 'intention-to-treat' effect)	NA	1	Journal article(s); Trial protocol	Y	Y	Consecutive patients were assigned a random number from a random number list. Patients assigned odd numbers were placed in the control group, and patients assigned even numbers were placed in the telemedicine group.	N	The proportion of subjects who reached goal BP was the same in the control and telemedicine groups. Reduction in systolic and diastolic BP tended to be greater in the telemedicine group compared with controls, but the differences were not significant.No significant demographic differences were noted between control and telemedicine subjects.	Low	Low	allocation sequence and allocation sequence concealed was random and baseline differences between intervention groups did not suggest a problem with the randomization process.			NA		NA		NA		NA	NA				Y	The study was under a real-world condition and the masking method was not implemented.		Y		Y	The study was conducted over a 4-year period. We recruited 241 subjects, of which 206 completed the 6- month study.	N	The proportion of subjects who reached goal BP was the same in the control and telemedicine groups. Reduction in systolic and diastolic BP tended to be greater in the telemedicine group compared with controls, but the differences were not significant.No significant demographic differences were noted between control and telemedicine subjects.	NA		N	The study was conducted over a 4-year period. We recruited 241 subjects, of which 206 completed the 6- month study,but not imput.	N	Not mentioned	Some concerns
2023/11/24 21.26	75	wu	Morawski K. 2018	JAMA Intern Med. doi:10.1001/jamainternmed.2018.0447	SMS+DS+CIS	None	change in self-reported medication adherence,BP	change in mean difference ± SD	assignment to intervention (the 'intention-to-treat' effect)	NA	1	Journal article(s); Trial protocol	Y	N	Random number generator. Study participants and study staff interacting with pa_x005f_x0002_tients were not blinded to group assignment.	N	The base_x005f_x0002_line characteristics of the intervention arm were generally similar to those of the controls.Sex, race/ethnicity, BMI,and baseline adherencewerewell balanced between the 2 arms.	High	High	Study participants and study staff interacting with pa_x005f_x0002_tients were not blinded to group assignment.	Unpredictable	Not mentioned	NA		NA		NA		NA	NA				Y	Study participants and study staff interacting with pa_x005f_x0002_tients were not blinded to group assignment.		Y		Y	The study was under a real-world condition and the masking method was not implemented.	NI	Not mentioned	NI	Not mentioned	Y	We conducted our analyses using intention-to-treat principles.In sensitivity analyses, we repeated our analyses among those individuals for whom com_x005f_x0002_plete outcome data were available.	NA		High
2023/11/24 21.45	84	wu	Dejesus, R. S. 2009	Vascular Health and Risk Management 2009:5 705–711	SMS	None	BP control	percentages of BP control	assignment to intervention (the 'intention-to-treat' effect)	NA	1		Y	NI	After stratification based on gender, age (60 years, 60 years) and hemoglobin A1C level (7%, 7%), each of the participant was randomized to one of three groups with two arms using practice care models and the third arm serving as control group.	N	There was no difference in baseline mean systolic and diastolic blood pressure among the three groups.	Some concerns	Some concerns	Not mentioned the allocation sequence concealed until participants were enrolled and assigned to interventions.	Unpredictable	Not mentioned	NA		NA		NA		NA	NA				Y	The study was under a real-world condition and the masking method was not implemented.		Y		Y	The study was under a real-world condition and the masking method was not implemented.	Y	The study focused on comparing practice models, participants’ use of pharmacologic therapy for blood pressure control was not captured.	NI	Not mentioned	Y	Table 1 was prepared using all available data with intention-to-treat analysis.	NA		High
2023/11/24 20.57	97	wu	Hunt, J. S. 2008	J Gen Intern Med 23(12):1966–72 DOI: 10.1007/s11606-008-0791-x	SMS+DSD+DS	None	change in BP,BP control	change in mean difference ,percentages of BP control	assignment to intervention (the 'intention-to-treat' effect)	NA	1	Journal article(s); Trial protocol	Y	NI	Subjects were randomly assigned, with equal allocation and without restrictions, to intervention or control using a computer-generated random sequence.	PY	Between-group analysis revealed significant differences in mean systolic (Δ=6 mmHg, p=0.007) and diastolic (Δ= 3 mmHg, p=0.003) blood pressures between groups at study end with subjects receiving team-based care achieving lower systolic and diastolic blood pressures as compared to control.	High	High	These differences remained significant when data were assessed by intention-to-treat analysis.	Away from null	Not mentioned	NA		NA		NA		NA	NA				Y	Based on the nature of the intervention, participant blinding was not possible.		N		Y	A total of 191 subjects (41%) withdrew from the study following randomization, 88 (38.3%) from the intervention arm and 103 (44.2%) from the control	N	Detailed Analyses published elsewhere demonstrate that the groups remained comparable despite withdrawal.	NA		Y	If a subject failed to attend the exit visit despite multiple contact attempts (i.e., drop out), a chart review was conducted to extract the last available clinic blood pressure for intention-to-treat (ITT) analysis	NA		Some concerns
2023/11/24 21.22	94	wu	Green, B. B. 2014	2014 American Journal of Preventive Medicine	SMS+CIS+DSD	SMS	change in BP,CVD risk,weight,BP control,Weight loss ＞4 kg	change in mean difference±SD ,percentages of BP control,percentages of weight loss ＞4 kg	assignment to intervention (the 'intention-to-treat' effect)	NA	1	Journal article(s); Trial protocol	Y	NI	Participants were randomized to UC or Web-dietitian (WD) care using a stratified block randomization design.	N	Baseline rather than current age was used to avoid bias associated with patients aging into a higher risk category over the study period.	Some concerns	Some concerns	See algorithm.			NA		NA		NA		NA	NA				N	Participants were randomized to UC or Web-dietitian (WD) care using a stratified block randomization design.		NI		Y	Of 101 enrolled patients, 90 completed the 6-month follow-up visit.	N		NA		Y	The analysis used a complete-case approach, excluding participants who did not return for a follow-up visit.	NA		Some concerns
[truncated: 50 more columns]

## Sheet: Print_format (PP)
Unique ID		Study ID		Assessor
Ref or Label		Aim	adhering to intervention (the 'per-protocol' effect)	The effect of adhering to intervention…
Experimental		Comparator		Source
Outcome		Results		Weight
Domain	Signalling question			Response	Comments
Bias arising from the randomization process	1a.1 Was the allocation sequence random?
	1a.2 Was the allocation sequence concealed until clusters were enrolled and assigned to interventions?
	1a.3 Did baseline differences between intervention groups suggest a problem with the randomization process?
	Risk of bias judgement
Bias arising from the timing of identification or recruitment of participants	1b.1 Were all the individual participants identified and recruited (if appropriate) before randomization of clusters?
	1b.2 If N/PN/NI to 1b.1: Is it likely that selection of individual participants was affected by knowledge of the intervention assigned to the cluster?
	1b.3 Were there baseline imbalances that suggest differential identification or recruitment of individual participants between intervention groups?
	Risk of bias judgement
Bias due to deviations from intended interventions	2.1 Were participants aware of their assigned intervention during the trial?
	2.2 Were carers and people delivering the interventions aware of participants' assigned intervention during the trial?
	2.3 [If applicable:] If Y/PY/NI to 2.1 or 2.2: Were important non-protocol interventions balanced across intervention groups?
	2.4 [If applicable:] Were there failures in implementing the intervention that could have affected the outcome?
	2.5 [If applicable:] Was there non-adherence to the assigned intervention regimen that could have affected participants’ outcomes?
	2.6 If N/PN/NI to 2.3, or Y/PY/NI to 2.4 or 2.5: Was an appropriate analysis used to estimate the effect of adhering to the intervention?
	Risk of bias judgement
Bias due to missing outcome data	3.1a Were data for this outcome available for all clusters that recruited participants?
	3.1b Were data for this outcome available for all, or nearly all, participants within clusters?
	3.2 If N/PN/NI to 3.1a or 3.1b: Is there evidence that the result was not biased by missing data?
	3.3 If N/PN to 3.2 Could missingness in the outcome depend on its true value?
	3.4 If Y/PY/NI to 3.3: Is it likely that missingness in the outcome depended on its true value?
	Risk of bias judgement
Bias in measurement of the outcome	4.1 Was the method of measuring the outcome inappropriate?
	4.2 Could measurement or ascertainment of the outcome have differed between intervention groups?
	4.3a If N/PN/NI to 4.1 and 4.2: Were outcome assessors aware that a trial was taking place?
	4.3b If Y/PY/NI to 4.3a: Were outcome assessors aware of the intervention received by study participants?
	4.4 If Y/PY/NI to 4.3b: Could assessment of the outcome have been influenced by knowledge of intervention received?
	4.5 If Y/PY/NI to 4.4: Is it likely that assessment of the outcome was influenced by knowledge of intervention received?
	Risk of bias judgement
Bias in selection of the reported result	5.1 Were the data that produced this result analysed in accordance with a pre-specified analysis plan that was finalized before unblinded outcome data were available for analysis?
	5.2 ... multiple eligible outcome measurements (e.g. scales, definitions, time points) within the outcome domain?
	5.3 ... multiple eligible analyses of the data?
	Risk of bias judgement
Overall bias	Risk of bias judgement

## Sheet: Print_format (ITT)
Unique ID		Study ID		Assessor
Ref or Label		Aim	assignment to intervention (the 'intention-to-treat' effect)
Experimental		Comparator		Source
Outcome		Results		Weight
Domain	Signalling question			Response	Comments
Bias arising from the randomization process	1a.1 Was the allocation sequence random?
	1a.2 Was the allocation sequence concealed until clusters were enrolled and assigned to interventions?
	1a.3 Did baseline differences between intervention groups suggest a problem with the randomization process?
	Risk of bias judgement
Bias arising from the timing of identification or recruitment of participants	1b.1 Were all the individual participants identified and recruited (if appropriate) before randomization of clusters?
	1b.2 If N/PN/NI to 1b.1: Is it likely that selection of individual participants was affected by knowledge of the intervention assigned to the cluster?
	1b.3 Were there baseline imbalances that suggest differential identification or recruitment of individual participants between intervention groups?
	Risk of bias judgement
Bias due to deviations from intended interventions	2.1a Were participants aware that they were in a trial?
	2.1b If Y/PY/NI to 2.1a: Were participants aware of their assigned intervention during the trial?
	2.2 Were carers and people delivering the interventions aware of participants' assigned intervention during the trial?
	2.3 If Y/PY/NI to 2.1b or 2.2: Were there deviations from the intended intervention that arose because of the trial context?
	2.4 If Y/PY to 2.3: Were these deviations likely to have affected the outcome?
	2.5 If Y/PY/NI to 2.4: Were these deviations from intended intervention balanced between groups?
	2.6 Was an appropriate analysis used to estimate the effect of assignment to intervention?
	2.7 If N/PN/NI to 2.6: Was there potential for a substantial impact (on the result) of the failure to analyse participants in the group to which they were randomized ?
	Risk of bias judgement
Bias due to missing outcome data	3.1a Were data for this outcome available for all clusters that recruited participants?
	3.1b Were data for this outcome available for all, or nearly all, participants within clusters?
	3.2 If N/PN/NI to 3.1a or 3.1b: Is there evidence that the result was not biased by missing data?
	3.3 If N/PN to 3.2 Could missingness in the outcome depend on its true value?
	3.4 If Y/PY/NI to 3.3: Is it likely that missingness in the outcome depended on its true value?
	Risk of bias judgement
Bias in measurement of the outcome	4.1 Was the method of measuring the outcome inappropriate?
	4.2 Could measurement or ascertainment of the outcome have differed between intervention groups?
	4.3a If N/PN/NI to 4.1 and 4.2: Were outcome assessors aware that a trial was taking place?
	4.3b If Y/PY/NI to 4.3a: Were outcome assessors aware of the intervention received by study participants?
	4.4 If Y/PY/NI to 4.3b: Could assessment of the outcome have been influenced by knowledge of intervention received?
	4.5 If Y/PY/NI to 4.4: Is it likely that assessment of the outcome was influenced by knowledge of intervention received?
	Risk of bias judgement
Bias in selection of the reported result	5.1 Were the data that produced this result analysed in accordance with a pre-specified analysis plan that was finalized before unblinded outcome data were available for analysis?
	5.2 ... multiple eligible outcome measurements (e.g. scales, definitions, time points) within the outcome domain?
	5.3 ... multiple eligible analyses of the data?
	Risk of bias judgement
Overall bias	Risk of bias judgement

[truncated: 1 more sheets: Function Tab]
